# Supplementary material for: Hepatic Transcriptome Profiling Reveals Lack of Acsm3 Expression in Polydactylous Rats with High-Fat Diet-Induced Hypertriglyceridemia and Visceral Fat Accumulation
Source: Nutrients. 2021 Apr 25;13(5):1462. doi: 10.3390/nu13051462 (PMC8147112; doi:10.3390/nu13051462)
Supplement: Supplementary file 1 [file nutrients-13-01462-s001.zip]

Archive with 6 entries (6 files):
- Table-S1-diet.pdf
- Table-S2-primers.xlsx
- Table-S3-cholesterol.xlsx
- Table-S4-hormones.xlsx
- Table-S5-cytokines.xlsx
- Table-S6-diffexpr.xlsx
