# Supplementary material for: Hepatic Transcriptome Profiling Reveals Lack of Acsm3 Expression in Polydactylous Rats with High-Fat Diet-Induced Hypertriglyceridemia and Visceral Fat Accumulation
Source: Nutrients. 2021 Apr 25;13(5):1462. doi: 10.3390/nu13051462 (PMC8147112; doi:10.3390/nu13051462)
Supplement: Supplementary file 1 [file nutrients-13-01462-s001.zip › Table-S2-primers.xlsx]

## Sheet: primers
Primer Name	Primer Sequence	Product Length
Acsl5_1660F	GTACTGGACAAGGATGGCTGG	136
Acsl5_1795R	CAATCTTCTCTGGAGCGATGT
Acsm1_1288F	GCCATTTTACCCTTTGACATACA	149
Acsm1_1436R	TCAGATGTCTTCTCTGGGCTATT
Acsm2a_1712F	GCACCCTACAAGTACCCCAG	122
Acsm2a_1833R	GCCTGGGCTTATCCTGATGT
Acsm3_c14F	TCTCTCCCATTAAGCAGGTCT	2296*
Acsm3_c2309R	CATGGGGCAGAGATTTGGTT
Acsm3_1210F	AACCCTCTCCAAGTTTCCCAT	142
Acsm3_1351R	CACTTCAGGGTTGATGGGTTC
Acsm4_1218F	ATACGAGGGCTACGGACAGA	150
Acsm4_1367R	TCCTTGCCCGATGGTAGGAT
Acsm5_1503F	GCCATCCGCATCAAACCTAC	126
Acsm5_1628R	CTCGTCCATATGTGCTCGGT
Apol3_250F	GATCCCACACCAGGAAGCAAG	144
Apol3_393R	AGGCTTCGTCTTTGGTCAAC
Casp12_976F	GATGAGGAATGTGTGTTGAGCC	142
Casp12_1117R	TGGAAATGAAGAGAGAGCCAC
Cd36_1199F	TACGTCGTATGGTGTGCTGG	134
Cd36_1332_R	GCTCATCTTCGTTAGGATTCAAGC
Ces2e_1365F	TGGTGATGAGCTTCCTTATGTGA	147
Ces2e_1511R	GGTAGACCCTCACTGTTGGGA
Cyp2b1_929F	CACCACACTCCGCTATGGTT	114
Cyp2b1_1042R	TCATCAAGGGTTGGTAGCCG
Cyp7b1_1146F	AATTGGACAGCTTGGTCTGC	92
Cyp7b1_1237R	ATCCTCTTGCACTTCACGGA
Lep_102F	TGTTCAAGCTGTGCCTATCCA	143
Lep_244R	GCCCGGGAATGAAGTCCAAA
Ppia_c59F	TGTTCTTCGACATCACGGCT	120
Ppia_c178R	ATCCTTTCTCCCCAGTGCTC
Rgs16_302F	AGAAGATCCGATCAGCCACC	121
Rgs16_422R	GTCTTGGTCAGTTCTCGGGT
Rpl41_55F	TCTTAGCGCCATCTTCCTTG	116
Rpl41_170R	ATGGTTTACTTGGACCTCTGCC
Scd1_867F	CCCCTACGACAAGAACATTCAA	84
Scd1_950R	TGATGGTAGTTGTGGAAGCCC
Sirt3_413F	TGCGGCTCTACACACAGAAC	150
Sirt3_560R	TCACGTCAGCCCGTATGTCT
Ugt2a3_915F	AGTGTTTTCGCTGGGGTCAA	120
Ugt2a3_1034R	GCTGGCTTCTTGCCTGAGTA
Acsm3_prome1F	ccaattttctaaaggggacca	1142*
Acsm3_prome1R	ctggacttgctgggttttgt
Acsm3_e2aF	tgaaaagcagtaggccaggt	356*
Acsm3_e2aR	gatccacttgggcacttgtc
Acsm3_e2F	gcccaaagtaaagccattca	434*
Acsm3_e2R	aagcttcccacgattttcct
Acsm3_e3F	cttagctgcattgggggtct	427*
Acsm3_e3R	tgtagccactgctgactaccc
Acsm3_e4F	cctgacctctgagttttctgc	421*
Acsm3_e4R	aaatgctgccaaaacacact
Acsm3_e5F	caaacagatttctcccctggt	419*
Acsm3_e5R	ttgttgagctcactgagttgg
Acsm3_e6F	agaaaaggcccaaagcagat	435*
Acsm3_e6R	CCAGCCAGAACctggaatac
Acsm3_e7F	ccgtgcctacagtacacaacc	434*
Acsm3_e7R	cctcccaatctccgtgttta
Acsm3_e8F	aaagcccacaaagacaggaa	379*
Acsm3_e8R	ctggacacagcagccatcta
Acsm3_e9F	atctgcatatggcctccagt	381*
Acsm3_e9R	ccataccttttagtatccctcca
Acsm3_e10F	tagacacacccagccatgtg	395*
Acsm3_e10R	ctcacccaattctcctttgg
Acsm3_e11F	tttgtgcaatgataacttgggta	354*
Acsm3_e11R	tttgtggcctttctgcttct
Acsm3_e12F	aaatgactggacaaaagagtcaca	463*
Acsm3_e13R	tgcatgtaacacacaggactga
Acsm3_e14F	gattcccaccacaatggttc	402*
Acsm3_e14R	aggggcgtcactttaacctc
Acsm3_e15F	gggtaactggcatgacctga	392*
Acsm3_e15R	TTTAAGGCATCACGGCATCT
Acsm3_e15bF	TGAAATCATATAATCACTGAATCCTT	480*
Acsm3_e15bR	agatgagcatttgggtagtca
* genomic DNA (rn6), other size estimations are based on RefSeq RNA (cDNA)
