# Supplementary material for: Hepatic Transcriptome Profiling Reveals Lack of Acsm3 Expression in Polydactylous Rats with High-Fat Diet-Induced Hypertriglyceridemia and Visceral Fat Accumulation
Source: Nutrients. 2021 Apr 25;13(5):1462. doi: 10.3390/nu13051462 (PMC8147112; doi:10.3390/nu13051462)
Supplement: Supplementary file 1 [file nutrients-13-01462-s001.zip › Table-S3-cholesterol.xlsx]

## Sheet: cholesterol
			PD	SHR	BN
Class	Sub-Class	Total Cho of all fractions [mg/dL]	52.15 ± 4.19	34.96 ± 1.47	45.84 ± 2.02
CM ( >80nm)		G01 fraction Cho [mg/dL]	4.33 ± 0.91	0.05 ± 0.01	0.31 ± 0.13
		G02 fraction Cho [mg/dL]	1.77 ± 0.27	0.02 ± 0.01	0.17 ± 0.08
VLDL (30-80nm)	large VLDL	G03 fraction Cho [mg/dL]	3.00 ± 0.28	0.07 ± 0.02	0.42 ± 0.17
		G04 fraction Cho [mg/dL]	3.46 ± 0.22	0.18 ± 0.06	0.81 ± 0.21
		G05 fraction Cho [mg/dL]	3.02 ± 0.15	0.36 ± 0.09	1.43 ± 0.18
	medium VLDL	G06 fraction Cho [mg/dL]	1.32 ± 0.10	0.30 ± 0.04	1.23 ± 0.07
	small VLDL	G07 fraction Cho [mg/dL]	0.36 ± 0.04	0.08 ± 0.01	0.59 ± 0.07
LDL (16-30nm)	large LDL	G08 fraction Cho [mg/dL]	0.65 ± 0.07	0.28 ± 0.03	1.33 ± 0.15
	medium LDL	G09 fraction Cho [mg/dL]	0.97 ± 0.12	1.04 ± 0.08	2.84 ± 0.13
	small LDL	G10 fraction Cho [mg/dL]	1.94 ± 0.25	2.18 ± 0.13	2.62 ± 0.18
	very small LDL	G11 fraction Cho [mg/dL]	0.96 ± 0.16	0.08 ± 0.03	0.59 ± 0.12
		G12 fraction Cho [mg/dL]	2.29 ± 0.60	2.99 ± 0.11	1.38 ± 0.30
		G13 fraction Cho [mg/dL]	1.49 ± 0.43	2.31 ± 0.09	1.29 ± 0.23
HDL (8-16nm)	very large HDL	G14 fraction Cho [mg/dL]	1.46 ± 0.44	2.65 ± 0.13	1.59 ± 0.23
		G15 fraction Cho [mg/dL]	3.34 ± 0.78	3.65 ± 0.20	3.98 ± 0.42
	large HDL	G16 fraction Cho [mg/dL]	12.62 ± 1.11	9.73 ± .61	13.65 ± 0.91
	medium HDL	G17 fraction Cho [mg/dL]	6.17 ± 0.32	5.02 ± 0.30	6.95 ± 0.42
	small HDL	G18 fraction Cho [mg/dL]	1.74 ± 0.11	2.15 ± 0.10	2.49 ± 0.09
	very small HDL	G19 fraction Cho [mg/dL]	0.73 ± 0.04	0.99 ± 0.04	1.26 ± 0.03
		G20 fraction Cho [mg/dL]	0.53 ± 0.05	0.86 ± 0.02	0.90 ± 0.03
