# Supplementary material for: Hepatic Transcriptome Profiling Reveals Lack of Acsm3 Expression in Polydactylous Rats with High-Fat Diet-Induced Hypertriglyceridemia and Visceral Fat Accumulation
Source: Nutrients. 2021 Apr 25;13(5):1462. doi: 10.3390/nu13051462 (PMC8147112; doi:10.3390/nu13051462)
Supplement: Supplementary file 1 [file nutrients-13-01462-s001.zip › Table-S4-hormones.xlsx]

## Sheet: hormones
	PD		SHR		BN
	before HFD	after HFD	before HFD	after HFD	before HFD	after HFD
Adiponectin (ug/ml)	0.40 ± 0.09	0.46 ± 0.04	0.42 ± 0.02	0.54 ± 0.15	0.48 ± 0.07	0.33 ± 0.03
C-Peptide (pg/ml)	642.72 ± 22.57	899.16 ± 133.65	554.20 ± 82.29	610.21 ± 91.62	539.77 ± 63.48	805.05 ± 113.48
GIP (pg/ml)	57.38 ± 7.13	39.98 ± 7.12	16.72 ± 3.61	30.95 ± 9.51	20.99 ± 4.05	21.62 ± 9.66
GLP-1 (pg/ml)	312.41 ± 25.59	268.45 ± 44.27	234.83 ± 58.82	214.96 ± 28.47	205.76 ± 21.67	198.20 ± 36.52
Glucagon (pg/ml)	58.67 ± 6.22	36.69 ± 7.14	50.75 ± 15.70	35.98 ± 3.81	46.99 ± 11.80	38.69 ± 6.66
PP (pg/ml)	66.60 ± 4.17	48.97 ± 11.11	57.07 ± 1.60	44.41 ± 6.42	58.13 ± 11.32	56.47 ± 8.52
