# Supplementary material for: Hepatic Transcriptome Profiling Reveals Lack of Acsm3 Expression in Polydactylous Rats with High-Fat Diet-Induced Hypertriglyceridemia and Visceral Fat Accumulation
Source: Nutrients. 2021 Apr 25;13(5):1462. doi: 10.3390/nu13051462 (PMC8147112; doi:10.3390/nu13051462)
Supplement: Supplementary file 1 [file nutrients-13-01462-s001.zip › Table-S5-cytokines.xlsx]

## Sheet: cytokine levels
	PD		SHR		BN
	before HFD	after HFD	before HFD	after HFD	before HFD	after HFD
MCP-1 (pg/ml)	1393.23 ± 67.96	1329.75 ± 97.29	1523.29 ± 114.08	1255.53 ± 82.87	1685.23 ± 81.22	1543.65 ± 59.30
IL-1a (pg/ml)	1008.78 ± 16.40	894.33 ± 62.47	842.58 ± 84.58	874.05 ± 37.53	832.18 ± 92.09	947.68 ± 48.82
IL-1b (pg/ml)	336.80 ± 13.03	265.78 ± 20.30	300.61 ± 26.98	260.04 ± 16.72	429.16 ± 11.86	422.00 ± 33.15
IL-2 (pg/ml)	8620.72 ± 238.68	7510.59 ± 573.11	6572.68 ± 1014.59	7474.38 ± 395.77	6384.21 ± 530.29	7332.76 ± 285.40
IL-4 (pg/ml)	534.67 ± 15.88	447.08 ± 39.38	441.98 ± 50.47	436.83 ± 21.64	390.92 ± 11.72	441.93 ± 7.49
IL-5 (pg/ml)	1201.16 ± 17.56	1140.29 ± 34.31	1091.19 ± 78.88	1110.75 ± 21.12	1074.01 ± 39.13	1089.06 ± 12.02
IL-6 (pg/ml)	1406.31 ± 87.79	1236.42 ± 152.73	1088.86 ± 174.99	1318.95 ± 138.50	1216.76 ± 160.18	1519.78 ± 53.86
IL-7 (pg/ml)	297.92 ± 8.83	245.09 ± 14.77	266.28 ± 30.68	234.74 ± 15.01	362.93 ± 30.50	376.42 ± 30.04
IL-10 (pg/ml)	301.85 ± 3.71	259.49 ± 18.16	256.42 ± 23.74	251.43 ± 11.09	242.57 ± 18.52	242.84 ± 4.38
IL-12(p70) (pg/ml)	1886.65 ± 86.96	1471.49 ± 144.58	1703.01 ± 155.78	1519.70 ± 111.68	1434.92 ± 191.49	1458.04 ± 27.45
IL-13 (pg/ml)	620.76 ± 42.16	612.38 ± 53.06	358.18 ± 113.99	493.57 ± 69.41	392.96 ± 74.20	604.58 ± 39.89
IL-17 (pg/ml)	124.50 ± 2.81	108.84 ± 7.66	93.86 ± 16.06	100.05 ± 3.68	94.93 ± 9.52	103.51 ± 1.81
IL-18 (pg/ml)	7941.55 ± 668.54	10624.25 ± 3463.23	6000.48 ± 444.75	6090.49 ± 212.29	6752.79 ± 1066.55	5875.92 ± 84.23
G-CSF (pg/ml)	35.15 ± 3.40	30.39 ± 5.19	23.16 ± 5.46	32.16 ± 3.60	28.11 ± 2.69	34.89 ± 2.26
GM-CSF (pg/ml)	265.49 ± 9.30	225.43 ± 14.73	244.21 ± 25.46	218.71 ± 11.16	366.36 ± 22.47	370.96 ± 28.16
GRO/KC (pg/ml)	327.39 ± 12.18	333.06 ± 39.43	364.91 ± 25.62	287.98 ± 17.57	401.15 ± 28.78	418.37 ± 26.86
IFN-g (pg/ml)	852.52 ± 27.98	741.64 ± 74.58	690.52 ± 92.76	738.01 ± 46.00	727.35 ± 68.16	862.10 ± 22.10
M-CSF (pg/ml)	162.56 ± 9.33	137.79 ± 17.20	130.36 ± 20.69	146.88 ± 8.42	132.07 ± 20.04	147.86 ± 5.05
MIP-1a (pg/ml)	80.56 ± 1.27	62.45 ± 1.96	97.80 ± 4.25	71.62 ± 4.92	104.76 ± 6.04	104.65 ± 6.59
MIP-3a (pg/ml)	74.79 ± 6.58	72.67 ± 12.78	38.30 ± 4.55	46.03 ± 3.40	37.04 ± 4.59	44.20 ± 1.21
RANTES (pg/ml)	1403.23 ± 145.83	1368.75 ±182.06	1664.14 ± 284.34	1065.89 ± 116.06	857.33 ± 60.55	592.81 ± 51.27
TNF-a (pg/ml)	1970.42 ± 115.57	1712.45 ± 193.45	1476.37 ± 325.72	1657.04 ± 175.62	1284.17 ± 162.68	1632.29 ± 111.98
VEGF (pg/ml)	301.27 ± 7.11	227.19 ± 22.91	241.02 ± 39.87	213.14 ± 12.03	323.71 ± 59.18	331.62 ± 22.99
