# Supplementary material for: Hepatic Transcriptome Profiling Reveals Lack of Acsm3 Expression in Polydactylous Rats with High-Fat Diet-Induced Hypertriglyceridemia and Visceral Fat Accumulation
Source: Nutrients. 2021 Apr 25;13(5):1462. doi: 10.3390/nu13051462 (PMC8147112; doi:10.3390/nu13051462)
Supplement: Supplementary file 1 [file nutrients-13-01462-s001.zip › Table-S6-diffexpr.xlsx]

## Sheet: PD vs. BN
	BN vs PD differentialy expressed genes
	ID	Description	Gene Symbol	P-val	FDR P-val	Fold Change	BN Avg (log2)	PD Avg (log2)
	17725358	StAR-related lipid transfer (START) domain containing 4	Stard4	0.0056	0.05	1.88	4.78	3.87
	17669524	integrin, beta 5	Itgb5	0.0056	0.0499	1.2	6.22	5.96
	17627920	solute carrier family 9, subfamily A (NHE3, cation proton antiporter 3), member 3	Slc9a3	0.0056	0.0499	-1.29	2.4	2.77
	17635080	olfactory marker protein	Omp	0.0055	0.0498	-1.32	2.34	2.75
	17744859	cyclin-dependent kinase 7	Cdk7	0.0055	0.0497	1.22	5.4	5.12
	17715594	hepatoma derived growth factor-like 1	Hdgfl1	0.0055	0.0497	-1.42	2.38	2.89
	17834271	zinc finger protein 709-like	LOC102546572	0.0055	0.0497	2.16	6.99	5.88
	17765542	similar to NADH dehydrogenase (ubiquinone) 1 beta subcomplex, 4, 15kDa	LOC691675	0.0055	0.0497	1.69	4.86	4.11
	17833995	mitotic spindle positioning	Misp	0.0055	0.0497	-1.31	2.98	3.38
	17656106	RAD50 homolog, double strand break repair protein	Rad50	0.0055	0.0497	1.49	4.94	4.36
	17667528	similar to DNA segment, Chr 16, ERATO Doi 472, expressed; uncharacterized LOC102549227	RGD1563888; LOC102549227	0.0055	0.0497	1.38	5.93	5.46
	17674659	selectin P ligand	Selplg	0.0055	0.0497	-1.29	3.46	3.83
	17617318	threonyl-tRNA synthetase-like 2	Tarsl2	0.0055	0.0497	-1.4	3.45	3.94
	17714388	docking protein 3	Dok3	0.0055	0.0493	-1.27	2.86	3.2
	17612300	family with sequence similarity 120B	Fam120b	0.0055	0.0493	1.36	4.84	4.4
	17699284	similar to 60S ribosomal protein L23a [Source:RGD Symbol;Acc:1565170]	RGD1565170	0.0055	0.0493	1.29	2.61	2.25
	17643921	adenylate cyclase 9	Adcy9	0.0054	0.0492	1.48	4.9	4.33
	17753129	butyrophilin-like 7; butyrophilin subfamily 3 member A3-like	Btnl7; LOC100911938	0.0054	0.0492	-1.38	2.67	3.14
	17701662	endoplasmic reticulum oxidoreductase alpha	Ero1a	0.0054	0.0492	1.29	6.62	6.25
	17625806	conserved helix-loop-helix ubiquitous kinase	Chuk	0.0054	0.0492	1.24	6.72	6.4
	17627515	peroxisomal biogenesis factor 7	Pex7	0.0054	0.0492	1.53	5.4	4.78
	17703441	SET domain, bifurcated 2	Setdb2	0.0054	0.0492	1.25	3.79	3.46
	17688307	WD repeat and FYVE domain containing 3	Wdfy3	0.0054	0.0492	1.25	5.81	5.49
	17701762	WD repeat and HMG-box DNA binding protein 1	Wdhd1	0.0054	0.0492	1.3	2.76	2.39
	17663271	cask-interacting protein 2	Caskin2	0.0054	0.0491	-1.33	4.51	4.92
	17821293	radical S-adenosyl methionine domain containing 2	Rsad2	0.0054	0.049	-1.39	2.24	2.71
	17760417	ADAMTS-like 2	Adamtsl2	0.0054	0.0489	-1.61	3.02	3.71
	17655978	trafficking protein particle complex 2B	Trappc2b	0.0054	0.0489	1.49	5.24	4.67
	17674498	acyl-CoA dehydrogenase, C-2 to C-3 short chain	Acads	0.0054	0.0488	-1.36	6.05	6.49
	17758739	golgi associated PDZ and coiled-coil motif containing	Gopc	0.0054	0.0488	1.2	5.12	4.85
	17854759	60S ribosomal protein L31-like [Source:RGD Symbol;Acc:7748306]	LOC102550734	0.0054	0.0488	1.92	7.17	6.23
	17618542	leucine rich repeat containing 32	Lrrc32	0.0054	0.0488	-1.26	2.52	2.86
	17649180	microRNA 423; nuclear speckle splicing regulatory protein 1	Mir423; Nsrp1	0.0054	0.0488	-1.58	3.14	3.8
	17722686	protocadherin beta 21	Pcdhb21	0.0054	0.0488	-1.29	1.62	1.99
	17865582	Indian hedgehog	Ihh	0.0054	0.0487	-1.33	2.41	2.82
	17760665	senataxin	Setx	0.0053	0.0486	1.61	5.92	5.24
	17629442	zinc finger protein 444	Zfp444	0.0053	0.0486	-1.27	3.85	4.2
	17668069	Down syndrome critical region 3	Dscr3	0.0053	0.0485	1.21	4.82	4.54
	17709173	glutamate-rich 1	Erich1	0.0053	0.0485	-1.21	2.16	2.44
	17700339	kelch repeat and BTB (POZ) domain containing 6; kelch repeat and BTB (POZ) domain containing 7	Kbtbd6; Kbtbd7	0.0053	0.0485	-1.23	3.03	3.33
	17777757	kinesin family member 16B	Kif16b	0.0053	0.0485	1.46	5.37	4.82
	17749326	proteasome subunit beta 4	Psmb4	0.0053	0.0485	1.31	7.97	7.58
	17728852	relaxin 3	Rln3	0.0053	0.0485	-1.5	2.57	3.15
	17680019	solute carrier family 41 (magnesium transporter), member 1	Slc41a1	0.0053	0.0485	-1.71	3.68	4.46
	17662418	SWI/SNF related, matrix associated, actin dependent regulator of chromatin, subfamily d, member 2	Smarcd2	0.0053	0.0485	-1.36	5.45	5.89
	17614234	ethylmalonic encephalopathy 1	Ethe1	0.0053	0.0484	-1.51	6.52	7.12
	17850939	rCG64165-like	LOC100359968	0.0053	0.0484	1.31	2.07	1.68
	17815374	nicotinamide phosphoribosyltransferase	Nampt	0.0053	0.0484	-1.87	6.13	7.04
	17719799	proteasome subunit alpha 2	Psma2	0.0053	0.0483	1.26	7.78	7.45
	17784866	bolA family member 3	Bola3	0.0053	0.0482	-1.36	6.87	7.31
	17715725	similar to Histone H1.2 (H1 VAR.1) (H1c)	LOC684681	0.0053	0.0482	1.85	7.85	6.96
	17791424	LRRGT00063	LOC685391	0.0053	0.0482	1.42	3.48	2.97
	17717411	methionine sulfoxide reductase B2	Msrb2	0.0053	0.0482	1.34	5.86	5.43
	17779429	zinc finger, MYND-type containing 8	Zmynd8	0.0053	0.0482	1.26	5.07	4.73
	17730983	differentially expressed in FDCP 8 homolog (mouse)	Def8	0.0053	0.0481	1.22	5.87	5.59
	17697948	lectin, galactoside-binding, soluble, 3	Lgals3	0.0052	0.0481	-1.34	4.11	4.54
	17771568	proteasome 26S subunit, non-ATPase 5	Psmd5	0.0052	0.0481	1.26	6	5.66
	17744799	general transcription factor IIH, polypeptide 2	Gtf2h2	0.0052	0.048	1.25	4.5	4.18
	17831219	metallophosphoesterase domain containing 1	Mpped1	0.0052	0.048	-1.32	2.26	2.67
	17708107	microtubule associated tumor suppressor 1	Mtus1	0.0052	0.048	1.39	6.77	6.29
	17658471	olfactory receptor 1468	Olr1468	0.0052	0.048	-1.6	1.95	2.63
	17752928	SKI2 homolog, superkiller viralicidic activity 2-like	Skiv2l	0.0052	0.048	-1.33	5.19	5.6
	17822331	valosin containing protein lysine (K) methyltransferase; son of sevenless homolog 2 (Drosophila)	Vcpkmt; Sos2	0.0052	0.048	1.2	4.77	4.51
	17745778	interleukin 7 receptor	Il7r	0.0052	0.0479	1.39	4.21	3.73
	17778262	proteasome (prosome, macropain) inhibitor subunit 1	Psmf1	0.0052	0.0479	-1.34	6.5	6.92
	17657016	epsin 2	Epn2	0.0052	0.0478	-1.27	3.28	3.62
	17777709	ESF1 nucleolar pre-rRNA processing protein homolog	Esf1	0.0052	0.0478	1.34	4.79	4.37
	17714247	kelch-like family member 3	Klhl3	0.0052	0.0478	-1.24	2.59	2.9
	17823549	sel-1 suppressor of lin-12-like (C. elegans)	Sel1l	0.0052	0.0478	-1.25	7.76	8.08
	17781715	suppression of tumorigenicity 7	ST7	0.0052	0.0478	1.28	4.9	4.55
	17611159	tumor protein D52-like 1	Tpd52l1	0.0052	0.0478	-1.47	2.2	2.75
	17706269	nuclear receptor coactivator 4	Ncoa4	0.0052	0.0477	1.36	8.16	7.72
	17762332	tetratricopeptide repeat, ankyrin repeat and coiled-coil containing 1	Tanc1	0.0052	0.0477	1.28	4.1	3.75
	17701494	abhydrolase domain containing 6	Abhd6	0.0051	0.0476	1.71	6.74	5.97
	17880424	cyclin D binding myb-like transcription factor 1	Dmtf1	0.0051	0.0476	1.35	4.79	4.36
	17666506	Mab-21 domain containing 2	Mb21d2	0.0051	0.0476	1.31	6.04	5.65
	17804598	ribosomal protein L22	Rpl22	0.0051	0.0476	1.21	8.23	7.96
	17715382	uncharacterized LOC102555109	LOC102555109	0.0051	0.0475	1.4	2.95	2.46
	17642306	hypothetical protein LOC682010	MGC93861	0.0051	0.0475	1.21	5.22	4.94
	17774919	four jointed box 1	Fjx1	0.0051	0.0474	-1.26	1.88	2.22
	17820924	RAB10, member RAS oncogene family	Rab10	0.0051	0.0474	-1.43	6.15	6.67
	17804565	acyl-CoA thioesterase 7	Acot7	0.0051	0.0473	-1.45	4.75	5.28
	17646320	jumonji domain containing 4	Jmjd4	0.0051	0.0473	-1.29	2.83	3.2
	17659199	basic helix-loop-helix family, member a9	Bhlha9	0.0051	0.0472	-1.38	3.9	4.36
	17834165	epoxide hydrolase 3	Ephx3	0.0051	0.0472	-1.2	1.82	2.09
	17659879	musashi RNA-binding protein 2	Msi2	0.0051	0.0472	-1.27	5.02	5.36
	17857454	peroxisomal biogenesis factor 6	Pex6	0.0051	0.0472	-1.38	5.66	6.12
	17715476	CDK5 regulatory subunit associated protein 1-like 1	Cdkal1	0.005	0.047	1.29	5.21	4.85
	17784357	fatty acid binding protein 1, liver	Fabp1	0.005	0.047	-1.34	10.12	10.54
	17715833	histone cluster 1, H1b	Hist1h1b	0.005	0.047	-1.49	2.49	3.07
	17777322	RGD1565616	RGD1565616	0.005	0.047	1.4	5.14	4.66
	17627802	serum/glucocorticoid regulated kinase 1	Sgk1	0.005	0.047	1.5	5.79	5.21
	17787963	AE binding protein 2	Aebp2	0.005	0.0468	1.47	5.27	4.71
	17683894	aspartyl-tRNA synthetase	Dars	0.005	0.0468	1.32	7.01	6.61
	17705431	G protein-coupled receptor 183	Gpr183	0.005	0.0468	-1.22	2.99	3.28
	17842504	hypothetical protein LOC691141	LOC691141	0.005	0.0468	-1.24	2.95	3.27
	17610750	microtubule-associated protein 7	Map7	0.005	0.0468	-1.34	5.03	5.45
	17847298	ribosomal protein L29	Rpl29	0.005	0.0468	-1.25	6.41	6.73
	17756767	RT1 class II, locus Bb	RT1-Bb	0.005	0.0468	-1.36	3.23	3.68
	17802718	TMF1-regulated nuclear protein 1; TMF-regulated nuclear protein 1	Trnp1; LOC103690345	0.005	0.0468	-1.48	2.93	3.5
	17786970	C-type lectin domain family 4, member A	Clec4a	0.005	0.0467	1.32	2.13	1.73
	17858700	interleukin 1 receptor, type I	Il1r1	0.005	0.0467	-1.75	8.11	8.92
	17788684	kelch-like family member 7	Klhl7	0.005	0.0467	1.3	5.44	5.06
	17664826	MORC family CW-type zinc finger 3	Morc3	0.005	0.0467	1.65	5.69	4.97
	17615696	zinc finger protein 141	Zfp141	0.005	0.0467	1.34	2.21	1.78
	17810664	zinc finger, MYM-type 4	Zmym4	0.005	0.0467	1.37	3.87	3.42
	17880699	NADH dehydrogenase (ubiquinone) 1 beta subcomplex 3-like [Source:RGD Symbol;Acc:2318296]	LOC100362391	0.005	0.0466	1.25	1.87	1.55
	17625032	3-phosphoadenosine 5-phosphosulfate synthase 2	Papss2	0.0049	0.0465	2.29	7.82	6.62
	17760065	brain expressed myelocytomatosis oncogene	Bmyc	0.0049	0.0463	-1.28	4.24	4.6
	17683450	3-ketodihydrosphingosine reductase	Kdsr	0.0049	0.0463	-1.41	5.64	6.13
	17852568	cullin 5	Cul5	0.0049	0.0462	1.34	6.39	5.97
	17775580	Meis homeobox 2	Meis2	0.0049	0.0462	1.41	3.95	3.46
	17803318	Rap1 GTPase-activating protein	Rap1gap	0.0049	0.0462	-1.25	2.06	2.37
	17810698	zinc finger, MYM-type 1	Zmym1	0.0049	0.0462	1.28	3.92	3.57
	17821329	allantoicase	Allc	0.0049	0.0461	1.27	2.11	1.77
	17712236	eukaryotic translation initiation factor 4E binding protein 1	Eif4ebp1	0.0049	0.0461	-1.48	5.41	5.97
	17816164	Fanconi anemia, complementation group M	Fancm	0.0049	0.0461	1.37	3.22	2.76
	17830538	galanin receptor 3	Galr3	0.0049	0.0461	-1.24	2.34	2.65
	17798288	cAMP responsive element binding protein 3	Creb3	0.0048	0.046	1.25	6	5.68
	17681821	ferritin light chain 1-like; ferritin light chain 1-like [Source:RGD Symbol;Acc:2318303]	LOC100362384	0.0048	0.0459	-1.41	3.26	3.76
	17735903	molybdenum cofactor synthesis 2	Mocs2	0.0048	0.0458	1.39	7.3	6.83
	17696420	partner of NOB1 homolog	Pno1	0.0048	0.0458	-1.3	3.82	4.19
	17716626	uncharacterized LOC102551641; nucleolar GTP-binding protein 1-like; uncharacterized LOC103694473	LOC102551641; LOC103690178; LOC103694473	0.0048	0.0457	1.62	4.9	4.2
	17839112	solute carrier family 16 (monocarboxylate transporter), member 8	Slc16a8	0.0048	0.0457	-1.2	2.13	2.39
	17631041	translocase of inner mitochondrial membrane 50	Timm50	0.0048	0.0457	-1.46	3.08	3.62
	17754713	similar to RIKEN cDNA 1700040L02	RGD1306739	0.0048	0.0456	1.41	2.54	2.04
	17785922	THUMP domain containing 3	Thumpd3	0.0048	0.0455	1.57	6.07	5.42
	17847048	topoisomerase (DNA) II binding protein 1	Topbp1	0.0048	0.0455	1.54	4.89	4.26
	17875672	A-Raf proto-oncogene, serine/threonine kinase	Araf	0.0048	0.0454	-1.29	6.8	7.17
	17830726	mitochondrial elongation factor 1	Mief1	0.0048	0.0454	-1.21	5.83	6.1
	17621257	SEC23 interacting protein	Sec23ip	0.0048	0.0454	1.27	5.01	4.66
	17708379	neuregulin 1	Nrg1	0.0047	0.0453	-1.41	2.12	2.62
	17863869	ARP1 actin-related protein 1 homolog B, centractin beta (yeast)	Actr1b	0.0047	0.0452	-1.4	5.39	5.87
	17712618	ALG11, alpha-1,2-mannosyltransferase	Alg11	0.0047	0.0452	1.35	5.65	5.22
	17713065	ATPase, class VI, type 11A	Atp11a	0.0047	0.0452	1.27	5.64	5.29
	17680572	DENN/MADD domain containing 1B	Dennd1b	0.0047	0.0452	1.29	5.15	4.78
	17772719	interferon induced with helicase C domain 1	Ifih1	0.0047	0.0452	-1.23	5.08	5.37
	17650730	LIM and SH3 protein 1	Lasp1	0.0047	0.0451	1.26	7.73	7.4
	17880577	similar to NADH dehydrogenase (ubiquinone) 1 beta subcomplex, 4, 15kDa	LOC691736	0.0047	0.0451	1.55	6.86	6.23
	17638783	similar to MAS-related G-protein coupled receptor, member G; MAS-related GPR, member G	RGD1562011; Mrgprg	0.0047	0.0451	-1.31	2.19	2.58
	17724722	FUN14 domain containing 2	Fundc2	0.0047	0.045	-1.21	4.75	5.03
	17676574	similar to hypothetical protein FLJ10925	RGD1305455	0.0047	0.045	-1.39	4.28	4.76
	17786100	cysteine-rich with EGF-like domains 1	Creld1	0.0047	0.0449	-1.38	4.74	5.2
	17684680	nuclear receptor subfamily 5, group A, member 2	Nr5a2	0.0047	0.0449	1.43	7.46	6.95
	17801173	NOP2/Sun domain family, member 4	Nsun4	0.0047	0.0449	1.34	3.48	3.05
	17667076	DiGeorge syndrome critical region gene 14	Dgcr14	0.0047	0.0448	-1.2	4.91	5.18
	17841246	fidgetin-like 2	Fignl2	0.0047	0.0448	-1.28	3.12	3.47
	17709469	ligase IV, DNA, ATP-dependent	Lig4	0.0046	0.0448	1.21	4.1	3.83
	17764446	hypothetical protein LOC691083	LOC691083	0.0047	0.0448	-1.32	6.46	6.87
	17750100	membrane associated guanylate kinase, WW and PDZ domain containing 3	Magi3	0.0046	0.0448	1.37	4.6	4.15
	17661537	signal transducer and activator of transcription 3 (acute-phase response factor)	Stat3	0.0046	0.0448	-1.76	8.17	8.99
	17816459	dishevelled associated activator of morphogenesis 1	Daam1	0.0046	0.0447	1.36	6.09	5.65
	17676646	similar to paired immunoglobin-like type 2 receptor beta	LOC681266	0.0046	0.0447	1.59	4.3	3.63
	17674151	protein tyrosine phosphatase, non-receptor type 11	Ptpn11	0.0046	0.0447	-1.44	6.24	6.76
	17688703	chemokine (C-X-C motif) ligand 11	Cxcl11	0.0046	0.0446	1.4	5.39	4.9
	17698576	similar to RIKEN cDNA A430107P09 gene-like [Source:RGD Symbol;Acc:2320211]	LOC100364854	0.0046	0.0446	-1.95	2.51	3.47
	17739125	structural maintenance of chromosomes 4	Smc4	0.0046	0.0446	1.36	3.13	2.69
	17654217	transcription elongation factor B (SIII), polypeptide 2	Tceb2	0.0046	0.0446	-1.71	7.44	8.21
	17760142	G-protein signaling modulator 1	Gpsm1	0.0046	0.0445	-1.26	2.3	2.64
	17834131	notch 3	Notch3	0.0046	0.0445	-1.32	2.51	2.91
	17676987	P450 (cytochrome) oxidoreductase	Por	0.0046	0.0444	-1.45	7.77	8.3
	17681264	ring finger and CCCH-type domains 1	Rc3h1	0.0046	0.0444	-1.22	5.68	5.96
	17878139	rCG64283-like; uncharacterized LOC103690852	LOC100361265; LOC103690852	0.0046	0.0443	-1.3	2.07	2.44
	17844935	60S ribosomal protein L37-like	LOC103693118	0.0045	0.0443	1.64	3.32	2.61
	17737231	zinc finger protein 704	Zfp704	0.0045	0.0442	-1.35	3.2	3.64
	17646003	GTPase activating protein (SH3 domain) binding protein 1	G3bp1	0.0045	0.0441	1.51	5.65	5.06
	17638231	single immunoglobulin and toll-interleukin 1 receptor (TIR) domain	Sigirr	0.0045	0.0441	-1.35	5.21	5.65
	17705940	choline dehydrogenase	Chdh	0.0045	0.044	-1.49	7.11	7.69
	17698082	poly (ADP-ribose) polymerase 2	Parp2	0.0045	0.044	1.39	3.77	3.3
	17731745	metallothionein 1a	Mt1a	0.0045	0.0439	-2.09	10.24	11.3
	17668591	Cbl proto-oncogene B, E3 ubiquitin protein ligase	Cblb	0.0045	0.0438	1.45	5.41	4.87
	17615140	zinc finger protein 84	Zfp84	0.0045	0.0438	-1.53	4.04	4.66
	17759817	Notch-regulated ankyrin repeat protein	Nrarp	0.0045	0.0437	-1.29	2.6	2.96
	17741032	peroxisomal biogenesis factor 11 beta	Pex11b	0.0045	0.0437	-1.31	3.95	4.33
	17672845	Prkr interacting protein 1 (IL11 inducible)	Prkrip1	0.0045	0.0437	-1.41	4.5	5
	17712004	zinc finger, DHHC-type containing 2	Zdhhc2	0.0045	0.0437	-1.23	2.75	3.05
	17781157	ATP-binding cassette, subfamily B (MDR/TAP), member 4	Abcb4	0.0044	0.0436	1.44	7.86	7.33
	17671806	CCZ1 homolog B, vacuolar protein trafficking and biogenesis associated	Ccz1b	0.0044	0.0432	1.32	5.81	5.41
	17706281	poly (ADP-ribose) glycohydrolase	Parg	0.0044	0.0432	1.24	5.8	5.49
	17647477	tumor protein p53	Tp53	0.0044	0.0432	-1.31	6.52	6.92
	17787306	von Willebrand factor	Vwf	0.0044	0.0432	1.31	3.33	2.94
	17789430	family with sequence similarity 133, member B	Fam133b	0.0044	0.0431	1.59	4.76	4.08
	17732734	GIPC PDZ domain containing family, member 1	Gipc1	0.0044	0.0431	-1.26	4.67	5
	17756399	G patch domain and ankyrin repeats 1	Gpank1	0.0044	0.0431	-1.53	3.34	3.95
	17819866	3-hydroxyanthranilate 3,4-dioxygenase	Haao	0.0044	0.0431	-1.22	8.41	8.7
	17667736	keratin associated protein 19-5	Krtap19-5	0.0044	0.0431	-1.24	1.54	1.85
	17665624	similar to OX-2 membrane glycoprotein precursor (MRC OX-2 antigen) (CD200 antigen)	LOC685767	0.0044	0.0431	-1.72	5.24	6.02
	17772646	proteasome 26S subunit, non-ATPase 14	Psmd14	0.0044	0.0431	1.67	7.07	6.33
	17855664	RNA binding motif protein 6	Rbm6	0.0044	0.0431	1.36	5.47	5.03
	17645722	similar to HTGN29 protein; keratinocytes associated transmembrane protein 2	RGD1310352	0.0044	0.0431	1.23	7.34	7.04
	17813652	echinoderm microtubule associated protein like 4	Eml4	0.0044	0.043	1.21	6.24	5.96
	17724792	establishment of sister chromatid cohesion N-acetyltransferase 1	Esco1	0.0044	0.043	1.26	4.83	4.49
	17673614	Rab interacting lysosomal protein-like 1	Rilpl1	0.0043	0.043	-1.26	3.69	4.02
	17702610	solute carrier family 7 (amino acid transporter light chain, y+L system), member 7	Slc7a7	0.0044	0.043	-1.29	2.85	3.22
	17766763	small nuclear ribonucleoprotein polypeptide B	Snrpb2	0.0044	0.043	1.42	4.68	4.18
	17807188	testis expressed 10	Tex10	0.0044	0.043	1.26	4.04	3.7
	17714038	zinc finger, CCHC domain containing 6	Zcchc6	0.0044	0.043	1.23	7.63	7.33
	17741138	acid phosphatase 6, lysophosphatidic	Acp6	0.0043	0.0429	-1.34	4.99	5.42
	17852258	beta-carotene oxygenase 2; testis expressed 12	Bco2; Tex12	0.0043	0.0429	1.2	6.46	6.2
	17867715	5.8S ribosomal RNA; 45S pre-ribosomal RNA; 5.8S ribosomal RNA [Source:RGD Symbol;Acc:5687331]	Rn5-8s; Rn45s	0.0043	0.0429	-1.29	11.73	12.1
	17627780	solute carrier family 18, subfamily B, member 1	Slc18b1	0.0043	0.0429	2.06	4.29	3.25
	17621231	inositol polyphosphate-5-phosphatase F	Inpp5f	0.0043	0.0428	1.3	4.28	3.9
	17676052	KDEL (Lys-Asp-Glu-Leu) endoplasmic reticulum protein retention receptor 2	Kdelr2	0.0043	0.0428	-1.41	7.54	8.04
	17871740	hypothetical protein LOC100362724; hypothetical protein LOC100362724 [Source:RGD Symbol;Acc:2324134]	LOC100362724	0.0043	0.0427	1.63	3.07	2.37
	17804720	leucine rich repeat containing 47	Lrrc47	0.0043	0.0427	-1.41	3.56	4.05
	17652341	mitogen-activated protein kinase kinase 6	Map2k6	0.0043	0.0427	1.64	5.34	4.63
	17766144	solute carrier family 20 (phosphate transporter), member 1	Slc20a1	0.0043	0.0427	1.47	5.44	4.88
	17855571	guanine nucleotide binding protein (G protein), alpha inhibiting activity polypeptide 2	Gnai2	0.0043	0.0426	-1.32	7.2	7.61
	17615016	lectin, galactoside-binding, soluble, 7	Lgals7	0.0043	0.0426	-1.3	2.77	3.15
	17668574	ribosomal protein L24	Rpl24	0.0043	0.0426	1.3	7.61	7.23
	17847357	Vpr (HIV-1) binding protein	Vprbp	0.0043	0.0426	1.35	5.08	4.65
	17766979	insulinoma-associated 1	Insm1	0.0043	0.0425	-1.22	3.28	3.58
	17688845	Ras association (RalGDS/AF-6) domain family member 6	Rassf6	0.0043	0.0425	1.56	4.5	3.86
	17732130	CTD nuclear envelope phosphatase 1 regulatory subunit 1	Cnep1r1	0.0042	0.0424	1.26	5.94	5.6
	17657281	dynein, axonemal, heavy chain 9	Dnah9	0.0043	0.0424	-1.22	2.56	2.84
	17651549	frizzled class receptor 2	Fzd2	0.0043	0.0424	-1.42	2.45	2.96
	17665652	GTP-binding protein 8 (putative)	Gtpbp8	0.0042	0.0424	1.49	3.78	3.21
	17771793	spermatid perinuclear RNA binding protein	Strbp	0.0043	0.0424	1.3	5.88	5.49
	17676465	A kinase (PRKA) anchor protein 17A	Akap17a	0.0042	0.0423	-1.4	4.49	4.98
	17752734	nuclear factor of kappa light polypeptide gene enhancer in B-cells inhibitor-like 1	Nfkbil1	0.0042	0.0423	-1.4	3.14	3.63
	17714320	chemokine (C-X-C motif) ligand 14	Cxcl14	0.0042	0.0422	1.35	4.27	3.83
	17785664	G protein-coupled receptor 27	Gpr27	0.0042	0.0422	-1.42	3.55	4.05
	17678723	2-5-oligoadenylate synthetase-like	Oasl	0.0042	0.0421	-1.21	2.04	2.31
	17642950	zinc finger, DHHC-type containing 6	Zdhhc6	0.0042	0.0421	1.24	6.71	6.4
	17764228	ALX homeobox 4	Alx4	0.0042	0.042	-1.25	3.18	3.5
	17842514	coactivator-associated arginine methyltransferase 1	Carm1	0.0042	0.042	-1.27	5.2	5.55
	17712341	LSM1 homolog, mRNA degradation associated	Lsm1	0.0042	0.042	-1.32	3.55	3.94
	17802748	synaptotagmin-like 1	Sytl1	0.0042	0.042	-1.3	2.17	2.55
	17841812	caspase 4, apoptosis-related cysteine peptidase	Casp4	0.0042	0.0419	1.45	3.66	3.12
	17853768	forkhead box B1	Foxb1	0.0042	0.0419	-1.3	2.85	3.22
	17832850	hydroxysteroid 17-beta dehydrogenase 6-like; hydroxysteroid 17-beta dehydrogenase 6-like [Source:RGD Symbol;Acc:2318336]	LOC100362350	0.0042	0.0419	1.29	10.15	9.79
	17643505	ribosomal L1 domain containing 1	Rsl1d1	0.0042	0.0419	1.28	6.57	6.21
	17849615	ankyrin repeat domain 49	Ankrd49	0.0041	0.0417	1.34	4.56	4.14
	17628915	delta-like 1 (Drosophila)	Dll1	0.0041	0.0417	1.71	3.71	2.94
	17827749	early endosome antigen 1	Eea1	0.0041	0.0417	1.4	5.62	5.14
	17732888	glycophorin A	Gypa	0.0041	0.0417	-2.47	1.96	3.26
	17839351	RAN GTPase activating protein 1	Rangap1	0.0041	0.0417	-1.7	4.5	5.26
	17847455	zinc finger, MYND-type containing 10	Zmynd10	0.0041	0.0417	-1.2	2.09	2.36
	17873763	diaphanous-related formin 2	Diaph2	0.0041	0.0416	1.29	6.43	6.06
	17781673	caveolin 1, caveolae protein	Cav1	0.0041	0.0414	2.04	3.24	2.22
	17839739	wingless-type MMTV integration site family, member 7B	Wnt7b	0.0041	0.0414	-1.28	2.03	2.39
	17687609	activating transcription factor 3	Atf3	0.0041	0.0413	-1.25	2.84	3.17
	17758066	coiled-coil domain containing 6	Ccdc6	0.0041	0.0413	-1.24	4.96	5.27
	17719945	cullin 2	Cul2	0.0041	0.0413	1.35	6.85	6.42
	17634196	small nuclear ribonucleoprotein polypeptide E pseudogene 2 [Source:RGD Symbol;Acc:2318883]	Snrpep2	0.0041	0.0413	2.01	3.89	2.88
	17734771	dynamin binding protein	Dnmbp	0.0041	0.0412	1.34	5.74	5.32
	17700660	G protein-coupled receptor 180	Gpr180	0.0041	0.0412	-1.23	4.98	5.27
	17682108	potassium channel, inwardly rectifying subfamily J, member 10	Kcnj10	0.0041	0.0412	-1.34	1.95	2.37
	17859528	CASP8 and FADD-like apoptosis regulator	Cflar	0.004	0.0411	1.71	6.15	5.37
	17611421	iodotyrosine deiodinase	Iyd	0.004	0.0411	1.39	7.92	7.44
	17791022	Kell blood group, metallo-endopeptidase	Kel	0.0041	0.0411	-1.24	1.95	2.26
	17710693	nuclear receptor subfamily 2, group F, member 6	Nr2f6	0.004	0.0411	-1.36	4.95	5.39
	17868825	tubulin folding cofactor D	Tbcd	0.004	0.0411	1.2	5.34	5.08
	17629546	coiled-coil domain containing 106	Ccdc106	0.004	0.041	-1.41	2.53	3.03
	17683033	estrogen-related receptor gamma	Esrrg	0.004	0.041	1.36	5.22	4.78
	17658722	glyoxalase domain containing 4	Glod4	0.004	0.041	1.2	5.21	4.95
	17830673	GTP binding protein 1	Gtpbp1	0.004	0.041	-1.29	4.76	5.12
	17778080	similar to Cystatin S precursor (LM protein)	LOC689220	0.004	0.041	1.33	2.13	1.72
	17789912	LSM8 homolog, U6 small nuclear RNA associated	Lsm8	0.004	0.041	1.36	3.35	2.91
	17623408	multiple endocrine neoplasia I	Men1	0.004	0.041	-1.39	4.44	4.92
	17781300	mitochondrial transcription termination factor 1	Mterf1	0.004	0.041	1.43	4.51	3.99
	17774427	NADH dehydrogenase (ubiquinone) Fe-S protein 3	Ndufs3	0.004	0.041	1.32	5.58	5.18
	17865463	ubiquitin specific peptidase 37	Usp37	0.004	0.041	1.38	3.94	3.47
	17683808	cyclin T2	Ccnt2	0.004	0.0409	1.44	5.74	5.21
	17717799	excision repair cross-complementation group 6-like 2	Ercc6l2	0.004	0.0409	1.32	5.6	5.2
	17765394	adenosine deaminase-like	Adal	0.004	0.0407	1.24	4.08	3.77
	17610410	large tumor suppressor kinase 1	Lats1	0.004	0.0407	1.27	6.37	6.03
	17866155	nucleolin	Ncl	0.004	0.0407	1.3	8.34	7.97
	17796232	ATP-binding cassette, subfamily C (CFTR/MRP), member 9	Abcc9	0.004	0.0406	1.49	4.9	4.33
	17878168	histone deacetylase 8	Hdac8	0.004	0.0406	1.28	4.2	3.84
	17623563	protein phosphatase 1, regulatory (inhibitor) subunit 14B	Ppp1r14b	0.004	0.0406	-1.56	4.97	5.62
	17769633	solute carrier family 17 (vesicular nucleotide transporter), member 9	Slc17a9	0.004	0.0406	-1.61	4.65	5.33
	17636553	SMG1 phosphatidylinositol 3-kinase-related kinase	Smg1	0.0039	0.0406	1.41	6.13	5.64
	17731502	dynein regulatory complex subunit 7	Drc7	0.0039	0.0405	-1.22	2.04	2.33
	17781241	GTP-binding protein 10 (putative)	Gtpbp10	0.0039	0.0405	1.31	4.69	4.3
	17613326	60S ribosomal protein L36a-like	LOC100911426	0.0039	0.0405	1.57	6.27	5.62
	17843250	olfactory receptor 1214	Olr1214	0.0039	0.0405	-2.32	1.91	3.13
	17672833	SH2B adaptor protein 2	Sh2b2	0.0039	0.0405	-1.32	3.09	3.49
	17726058	serine peptidase inhibitor, Kazal type 3	Spink3	0.0039	0.0405	1.7	7.25	6.48
	17703814	elongator acetyltransferase complex subunit 3	Elp3	0.0039	0.0404	1.3	5.16	4.77
	17716694	similar to 20-alpha-hydroxysteroid dehydrogenase; aldo-keto reductase family 1, member C12	RGD1564865; Akr1c12	0.0039	0.0404	-2.05	3.75	4.79
	17757931	sperm antigen with calponin homology and coiled-coil domains 1-like	Specc1l	0.0039	0.0404	1.24	5.41	5.1
	17772855	tetratricopeptide repeat domain 21B	Ttc21b	0.0039	0.0404	1.46	2.83	2.29
	17718633	BARX homeobox 1	Barx1	0.0039	0.0403	-1.24	2.67	2.98
	17685785	calcyclin binding protein	Cacybp	0.0039	0.0403	1.45	8.3	7.77
	17626637	tudor domain containing 1	Tdrd1	0.0039	0.0403	-1.24	1.83	2.14
	17843922	ubiquitin specific peptidase 28	Usp28	0.0039	0.0402	1.35	3.72	3.29
	17612487	zinc finger protein 51	Zfp51	0.0039	0.0402	1.33	2.23	1.82
	17791462	secernin 1	Scrn1	0.0039	0.0401	-1.6	2.2	2.88
	17796558	antagonist of mitotic exit network 1 homolog (S. cerevisiae)	Amn1	0.0039	0.04	1.49	4.34	3.77
	17846407	cytochrome b5 reductase 4	Cyb5r4	0.0038	0.04	1.26	5.33	5
	17762810	DDB1 and CUL4 associated factor 17	Dcaf17	0.0039	0.04	1.48	4.25	3.68
	17831351	fibulin 1	Fbln1	0.0039	0.04	-1.27	2.75	3.1
	17616207	nitric oxide synthase interacting protein	Nosip	0.0039	0.04	-1.26	4.46	4.8
	17622069	proteasome 26S subunit, non-ATPase 13	Psmd13	0.0039	0.04	1.31	7.22	6.83
	17871873	structural maintenance of chromosomes 1A	Smc1a	0.0039	0.04	1.38	7.2	6.73
	17839153	transmembrane protein 184B	Tmem184b	0.0039	0.04	-1.39	3.78	4.26
	17805817	dpy-19-like 4 (C. elegans)	Dpy19l4	0.0038	0.0399	1.63	4.89	4.18
	17805678	neutral sphingomyelinase (N-SMase) activation associated factor	Nsmaf	0.0038	0.0399	1.51	5.21	4.61
	17834928	similar to ribosomal protein S12	RGD1561102	0.0038	0.0399	-1.27	2.09	2.44
	17801480	solute carrier family 6 (neurotransmitter transporter, glycine), member 9	Slc6a9	0.0038	0.0399	-2.25	5.38	6.55
	17616440	MEF2 activating motif and SAP domain containing transcriptional regulator	Mamstr	0.0038	0.0397	-1.29	2.14	2.51
	17773787	zinc finger protein 385B	Zfp385b	0.0038	0.0397	1.6	5.9	5.22
	17712551	mitochondrial ribosomal protein S31	Mrps31	0.0038	0.0396	1.22	5.28	5
	17677631	2-oxoglutarate and iron-dependent oxygenase domain containing 2	Ogfod2	0.0038	0.0395	-1.39	3.44	3.92
	17694791	superoxide dismutase 3, extracellular	Sod3	0.0038	0.0395	-1.29	5.77	6.14
	17777565	tRNA methyltransferase 6	Trmt6	0.0038	0.0395	1.39	4.24	3.77
	17865685	tubulin, alpha 4A	Tuba4a	0.0038	0.0395	1.78	5.89	5.06
	17639459	phosphofurin acidic cluster sorting protein 1	Pacs1	0.0038	0.0394	-1.33	3.35	3.76
	17744200	zinc finger, FYVE domain containing 16	Zfyve16	0.0038	0.0394	1.25	4.32	4.01
	17676127	adaptor-related protein complex 5, zeta 1 subunit	Ap5z1	0.0037	0.0393	-1.37	3.85	4.31
	17735076	EGF-like repeats and discoidin I-like domains 3	Edil3	0.0037	0.0393	1.3	1.87	1.49
	17747228	protocadherin 18	Pcdh18	0.0037	0.0393	1.28	5.38	5.03
	17643576	protamine 2	Prm2	0.0037	0.0393	-1.32	3.69	4.09
	17696502	aftiphilin	Aftph	0.0037	0.0392	1.22	5.24	4.95
	17635148	diacylglycerol O-acyltransferase 2	Dgat2	0.0037	0.0392	-1.41	9.14	9.64
	17880121	DMRT-like family C1a [Source:RGD Symbol;Acc:1562908]	Dmrtc1a	0.0037	0.0392	-1.32	2.43	2.83
	17769203	snail family zinc finger 1	Snai1	0.0037	0.0392	-1.35	1.78	2.21
	17819751	Son of sevenless homolog 1 (Drosophila)	Sos1	0.0037	0.0392	1.35	6.48	6.04
	17763312	dual specificity phosphatase 19	Dusp19	0.0037	0.0391	1.47	4.01	3.45
	17825532	glutaminase 2 (liver, mitochondrial)	Gls2	0.0037	0.039	1.28	8.89	8.54
	17738176	jade family PHD finger 1	Jade1	0.0037	0.039	-1.33	4.73	5.13
	17724546	PQ loop repeat containing 1	Pqlc1	0.0037	0.039	-1.47	6.68	7.23
	17632701	ribosomal protein S11	Rps11	0.0037	0.039	1.43	5.79	5.27
	17777521	transmembrane protein 230	Tmem230	0.0037	0.039	-1.21	7.09	7.37
	17643059	actin-binding LIM protein 1	Ablim1	0.0037	0.0389	1.34	4.62	4.19
	17625194	HECT domain containing E3 ubiquitin protein ligase 2	Hectd2	0.0037	0.0389	1.29	3.26	2.88
	17710605	Kruppel-like factor 2	Klf2	0.0037	0.0389	-1.43	2.87	3.39
	17753528	peroxisome proliferator-activated receptor delta	Ppard	0.0037	0.0389	-1.45	4.32	4.85
	17859192	nucleic acid binding protein 1	Nabp1	0.0037	0.0388	1.44	5.56	5.03
	17880440	interferon-inducible GTPase 1-like	LOC102549198; LOC102555392; LOC103694226	0.0037	0.0387	1.24	2.11	1.8
	17697335	uncharacterized LOC102557499; uncharacterized LOC102547093	LOC102557499; LOC102547093	0.0037	0.0387	-1.24	2.21	2.52
	17846846	forkhead box L2	Foxl2	0.0036	0.0386	-1.36	2.7	3.14
	17875407	malignant T cell amplified sequence 1	Mcts1	0.0036	0.0386	1.34	5.23	4.8
	17619773	phosphodiesterase 3B, cGMP-inhibited	Pde3b	0.0036	0.0385	1.81	7.12	6.27
	17876957	gem (nuclear organelle) associated protein 8	Gemin8	0.0036	0.0384	-1.48	2.41	2.97
	17620967	ORAI calcium release-activated calcium modulator 3	Orai3	0.0036	0.0384	-1.4	3.84	4.32
	17880872	similar to 40S ribosomal protein S20 [Source:RGD Symbol;Acc:1563124]	RGD1563124	0.0036	0.0384	1.36	8.11	7.67
	17880426	similar to ribosomal protein L10	RGD1563861	0.0036	0.0384	1.77	8.65	7.82
	17802124	eva-1 homolog B	Eva1b	0.0036	0.0383	-1.27	3.99	4.33
	17879921	host cell factor C1	Hcfc1	0.0036	0.0383	1.25	5.01	4.69
	17726826	uncharacterized LOC103694231	LOC103694231	0.0036	0.0383	-1.35	2.9	3.33
	17807822	major urinary protein 5	Mup5	0.0036	0.0383	1.46	10.07	9.52
	17672077	tweety family member 3	Ttyh3	0.0036	0.0383	-1.72	4.7	5.49
	17643467	RIKEN cDNA A630010A05 gene [Source:MGI Symbol;Acc:MGI:3584518]	A630010A05Rik	0.0036	0.0382	-1.37	1.6	2.05
	17653538	RIKEN cDNA A630010A05 gene [Source:MGI Symbol;Acc:MGI:3584518]	A630010A05Rik	0.0036	0.0382	-1.37	1.6	2.05
	17859940	cAMP responsive element binding protein 1	Creb1	0.0036	0.0382	1.45	5.33	4.79
	17842618	phospholipid phosphatase related 2	Plppr2	0.0036	0.0382	-1.35	3.24	3.67
	17670074	receptor (chemosensory) transporter protein 4	Rtp4	0.0036	0.0382	1.5	3.03	2.45
	17880863	small integral membrane protein 24	Smim24	0.0036	0.0382	-1.21	4.58	4.86
	17824915	Igh protein-like [Source:RGD Symbol;Acc:2320755]	LOC100361105	0.0035	0.038	1.76	2.16	1.35
	17871631	6-phosphofructo-2-kinase/fructose-2,6-biphosphatase 1	Pfkfb1	0.0036	0.038	-1.6	6.28	6.96
	17679152	phosphatidylinositol-specific phospholipase C, X domain containing 1	Plcxd1	0.0035	0.038	-1.3	2.88	3.26
	17839580	tubulin tyrosine ligase-like family, member 12	Ttll12	0.0035	0.038	-1.21	3.5	3.78
	17737838	ATPase, class VI, type 11B	Atp11b	0.0035	0.0379	1.41	5.25	4.75
	17801432	transmembrane protein 53	Tmem53	0.0035	0.0379	-1.6	4.62	5.29
	17778231	syntaphilin	Snph	0.0035	0.0378	-1.21	3.13	3.41
	17745324	pelota homolog (Drosophila)	Pelo	0.0035	0.0377	-1.23	4.31	4.61
	17778405	COMM domain containing 7	Commd7	0.0035	0.0376	1.23	5.05	4.75
	17697195	ecdysoneless homolog (Drosophila)	Ecd	0.0035	0.0376	1.3	5.06	4.67
	17621059	fused in sarcoma RNA binding protein	Fus	0.0035	0.0376	1.38	6.23	5.77
	17738100	heat shock protein 4-like	Hspa4l	0.0035	0.0376	-1.33	2.21	2.62
	17800800	KTI12 chromatin associated homolog	Kti12	0.0035	0.0376	-1.46	5.44	5.99
	17831890	PDZ domain-containing RING finger protein 4-like	LOC103692958	0.0035	0.0376	-1.36	2.29	2.74
	17774032	smoothelin-like 1	Smtnl1	0.0035	0.0376	-1.34	2.46	2.88
	17741239	zinc finger protein 697	Zfp697	0.0035	0.0376	-1.25	3.28	3.61
	17657302	dynein, axonemal, heavy chain 9	Dnah9	0.0035	0.0375	-1.44	2.07	2.6
	17664076	notum pectinacetylesterase homolog (Drosophila)	Notum	0.0035	0.0375	1.56	6.11	5.47
	17822812	pleckstrin 2	Plek2	0.0035	0.0375	1.39	3.57	3.1
	17866550	kinesin family member 1A	Kif1a	0.0035	0.0374	-1.26	2.34	2.67
	17784062	SWI/SNF-related, matrix-associated actin-dependent regulator of chromatin, subfamily a, containing DEAD/H box 1	Smarcad1	0.0035	0.0374	1.35	6.07	5.64
	17658765	unc-119 lipid binding chaperone	Unc119	0.0035	0.0374	-1.29	2.89	3.26
	17643248	bifunctional apoptosis regulator	Bfar	0.0034	0.0373	1.33	5.55	5.14
	17724958	cadherin 2	Cdh2	0.0034	0.0373	1.38	8.46	7.99
	17635600	beta-globin; hemoglobin subunit beta-2; hemoglobin, beta adult major chain [Source:RGD Symbol;Acc:1595848]	LOC689064; LOC103694857; Hbb-b1	0.0034	0.0373	-5.96	2.25	4.82
	17816934	eukaryotic translation initiation factor 2, subunit 1 alpha	Eif2s1	0.0034	0.0371	1.32	6.13	5.73
	17788738	lysine (K)-specific methyltransferase 2E	Kmt2e	0.0034	0.0371	1.53	6.39	5.78
	17852919	secretory carrier membrane protein 5	Scamp5	0.0034	0.0371	1.37	4.03	3.59
	17735098	ribosomal protein S23	Rps23	0.0034	0.037	1.23	8.1	7.8
	17765366	transmembrane protein 62	Tmem62	0.0034	0.037	1.51	6.71	6.11
	17712885	cell division cycle 16	Cdc16	0.0034	0.0369	1.3	5.42	5.05
	17746528	carboxypeptidase B1 (tissue)	Cpb1	0.0034	0.0369	1.79	4.14	3.3
	17639761	D4, zinc and double PHD fingers family 2	Dpf2	0.0034	0.0369	-1.34	4.7	5.12
	17708535	farnesyltransferase, CAAX box, alpha	Fnta	0.0034	0.0369	1.26	6.3	5.97
	17641159	guanine deaminase	Gda	0.0034	0.0369	1.34	7.57	7.15
	17698558	similar to T cell receptor V-alpha J-alpha	LOC290071	0.0034	0.0369	1.25	2.46	2.14
	17748753	misato 1, mitochondrial distribution and morphology regulator	Msto1	0.0034	0.0369	-1.3	3.55	3.93
	17657828	polymerase (RNA) II (DNA directed) polypeptide A	Polr2a	0.0034	0.0369	1.26	6.82	6.49
	17870413	THO complex 2	Thoc2	0.0034	0.0369	1.35	5.96	5.53
	17755045	apoptosis-inducing factor, mitochondrion-associated 2	Aifm2	0.0034	0.0368	1.31	5.07	4.68
	17778016	cystatin C	Cst3	0.0034	0.0368	-1.2	6.42	6.69
	17881070	similar to ribosomal protein L19	RGD1560099	0.0034	0.0368	1.29	2.55	2.19
	17690129	similar to 60S ribosomal protein L23a [Source:RGD Symbol;Acc:1562755]	RGD1562755	0.0034	0.0368	-1.24	1.5	1.8
	17639262	ras homolog family member D	Rhod	0.0034	0.0368	1.48	5.51	4.94
	17821000	UBX domain protein 2A	Ubxn2a	0.0034	0.0368	1.85	6.22	5.33
	17642871	adducin 3 (gamma)	Add3	0.0033	0.0367	1.24	3.82	3.51
	17745846	BRX1, biogenesis of ribosomes	Brix1	0.0033	0.0367	1.59	6.39	5.72
	17754916	DnaJ (Hsp40) homolog, subfamily B, member 12	Dnajb12	0.0033	0.0367	-1.22	6.56	6.84
	17715426	exocyst complex component 2	Exoc2	0.0033	0.0367	1.24	5.09	4.77
	17728856	interleukin 27 receptor, alpha	Il27ra	0.0033	0.0367	-1.33	2.46	2.87
	17694472	klotho beta	Klb	0.0033	0.0367	1.88	5.14	4.23
	17790976	anionic trypsin-2-like	LOC102554637	0.0033	0.0367	1.56	3.54	2.9
	17655641	LSM11, U7 small nuclear RNA associated	Lsm11	0.0033	0.0367	-1.24	1.84	2.15
	17870839	monoamine oxidase B	Maob	0.0033	0.0367	1.26	8.2	7.87
	17641687	pantothenate kinase 1	Pank1	0.0033	0.0367	1.27	8.62	8.27
	17768616	serum/glucocorticoid regulated kinase 2	Sgk2	0.0033	0.0367	1.93	4.94	3.99
	17708572	ash2 (absent, small, or homeotic)-like (Drosophila)	Ash2l	0.0033	0.0366	1.36	5.75	5.31
	17841795	Myb/SANT-like DNA-binding domain containing 4 with coiled-coils	Msantd4	0.0033	0.0366	1.43	5.84	5.32
	17748039	programmed cell death 10	Pdcd10	0.0033	0.0366	1.2	5.88	5.62
	17649320	ras homolog gene family, member T1	Rhot1	0.0033	0.0366	1.2	7.18	6.92
	17793829	RNA pseudouridylate synthase domain containing 3	Rpusd3	0.0033	0.0366	-1.43	5.14	5.66
	17708192	hypothetical LOC100360330	LOC100360330	0.0033	0.0365	1.38	4.38	3.92
	17651614	N-myristoyltransferase 1	Nmt1	0.0033	0.0365	1.21	6.81	6.54
	17698887	interferon regulatory factor 9	Irf9	0.0033	0.0364	-1.44	4.5	5.03
	17790773	poly (ADP-ribose) polymerase family, member 12	Parp12	0.0033	0.0364	1.41	4.7	4.2
	17756795	proteasome subunit beta 8	Psmb8	0.0033	0.0364	-1.54	5.65	6.27
	17617559	kelch-like family member 25	Klhl25	0.0033	0.0363	2.35	5.86	4.63
	17619369	PTPRF interacting protein, binding protein 2 (liprin beta 2)	Ppfibp2	0.0033	0.0363	1.59	6.11	5.44
	17747086	progesterone receptor membrane component 2	Pgrmc2	0.0033	0.0362	-1.4	6.87	7.36
	17753738	ring finger protein 8, E3 ubiquitin protein ligase	Rnf8	0.0033	0.0362	-1.5	4.57	5.16
	17824075	serpin peptidase inhibitor, clade A (alpha-1 antiproteinase, antitrypsin), member 11	Serpina11	0.0033	0.0362	-1.24	6.45	6.76
	17737785	tetratricopeptide repeat domain 14	Ttc14	0.0033	0.0362	1.33	4.73	4.33
	17754857	atonal bHLH transcription factor 7	Atoh7	0.0032	0.0361	-1.3	2.22	2.6
	17807078	hemogen	Hemgn	0.0033	0.0361	-1.33	2.22	2.63
	17847712	IMP (inosine 5-monophosphate) dehydrogenase 2	Impdh2	0.0033	0.0361	-1.28	6.25	6.61
	17712960	lysosomal-associated membrane protein 1	Lamp1	0.0033	0.0361	1.23	9.22	8.92
	17816556	protein phosphatase, Mg2+/Mn2+ dependent, 1A	Ppm1a	0.0032	0.0361	1.34	6.63	6.21
	17681763	regulator of G-protein signaling 5	Rgs5	0.0033	0.0361	1.29	5.91	5.55
	17776804	ATPase, class I, type 8B, member 4	Atp8b4	0.0032	0.036	1.47	2.8	2.24
	17673101	eukaryotic translation initiation factor 4H	Eif4h	0.0032	0.036	-1.24	6.98	7.3
	17639056	NADH dehydrogenase (ubiquinone) Fe-S protein 8	Ndufs8	0.0032	0.036	-1.28	6.68	7.04
	17754571	SWI/SNF related, matrix associated, actin dependent regulator of chromatin, subfamily b, member 1	Smarcb1	0.0032	0.036	-1.31	4.66	5.05
	17640476	protein phosphatase 1, regulatory subunit 32	Ppp1r32	0.0032	0.0359	-1.35	1.86	2.28
	17695240	adrenoceptor alpha 2C	Adra2c	0.0032	0.0358	-1.39	2.84	3.32
	17819677	atlastin GTPase 2	Atl2	0.0032	0.0358	1.35	8.62	8.19
	17699991	regulator of chromosome condensation (RCC1) and BTB (POZ) domain containing protein 2	Rcbtb2	0.0032	0.0357	1.37	7.19	6.73
	17692982	Rho GTPase activating protein 24	Arhgap24	0.0032	0.0356	1.61	4.17	3.48
	17664786	dopey family member 2	Dopey2	0.0032	0.0356	1.56	4.14	3.5
	17696054	glucokinase	Gck	0.0032	0.0356	-7.94	3.33	6.32
	17643244	zinc finger protein 658-like	LOC102550291	0.0032	0.0356	1.39	4.63	4.15
	17813600	gem (nuclear organelle) associated protein 6	Gemin6	0.0032	0.0355	1.25	5.4	5.07
	17617176	ubiquitin protein ligase E3A	Ube3a	0.0032	0.0355	1.32	5.53	5.13
	17793030	H1 histone family, member X	H1fx	0.0032	0.0354	-1.27	3.18	3.52
	17826070	hypothetical protein LOC690617	LOC690617	0.0032	0.0354	-1.33	3.15	3.56
	17820013	S1 RNA binding domain 1	Srbd1	0.0032	0.0354	1.24	4.64	4.34
	17834811	stabilin 2	Stab2	0.0032	0.0354	1.48	7.21	6.64
	17862611	transcription factor EB	Tfeb	0.0032	0.0354	-1.22	3.72	4.01
	17810517	thyroid hormone receptor associated protein 3	Thrap3	0.0032	0.0354	1.33	7.06	6.65
	17790063	Wiskott-Aldrich syndrome-like	Wasl	0.0031	0.0352	-1.41	6.23	6.73
	17707312	cartilage intermediate layer protein 2	Cilp2	0.0031	0.0351	-1.23	2.51	2.8
	17743696	leucine rich repeat containing 40	Lrrc40	0.0031	0.0351	1.26	5.59	5.26
	17724220	myosin Vb	Myo5b	0.0031	0.0351	1.5	5.36	4.78
	17664114	secreted and transmembrane 1B	Sectm1b	0.0031	0.0351	-1.71	3.38	4.15
	17707852	trafficking protein particle complex 11	Trappc11	0.0031	0.0351	1.32	5.86	5.46
	17783793	adenylate cyclase activating polypeptide 1 receptor type 1	Adcyap1r1	0.0031	0.035	-1.28	3.03	3.38
	17838600	block of proliferation 1	Bop1	0.0031	0.0349	-1.52	3.67	4.28
	17632602	carnitine palmitoyltransferase 1c	Cpt1c	0.0031	0.0349	-1.25	2.39	2.71
	17855076	signal recognition particle receptor, B subunit; transferrin	Srprb; Tf	0.0031	0.0349	-1.26	7.37	7.7
	17779303	zinc finger protein 335	Zfp335	0.0031	0.0349	-1.32	4.06	4.46
	17850569	dpy-19-like 1 (C. elegans)	Dpy19l1	0.0031	0.0348	1.34	5.48	5.05
	17720423	isopentenyl-diphosphate delta isomerase 1	Idi1	0.0031	0.0348	1.92	3.72	2.78
	17673693	phosphatidylinositol transfer protein, membrane-associated 2	Pitpnm2	0.0031	0.0348	-1.33	3.18	3.59
	17740584	S100 calcium binding protein A10	S100a10	0.0031	0.0348	1.61	3.76	3.07
	17741181	notch 2	Notch2	0.0031	0.0347	1.37	5.63	5.18
	17845542	interactor of little elongation complex ELL subunit 2	Ice2	0.003	0.0346	1.52	4.34	3.73
	17761275	ABL proto-oncogene 1, non-receptor tyrosine kinase	Abl1	0.003	0.0345	-1.37	4.74	5.19
	17627369	androgen-induced 1	Aig1	0.003	0.0345	1.44	5.1	4.57
	17740832	aryl hydrocarbon receptor nuclear translocator	Arnt	0.003	0.0345	1.35	6.69	6.26
	17778628	ER degradation enhancer, mannosidase alpha-like 2	Edem2	0.003	0.0345	-1.43	5.33	5.85
	17640627	membrane-spanning 4-domains, subfamily A, member 15	Ms4a15	0.003	0.0345	-1.26	2.73	3.06
	17796738	musculin	Msc	0.003	0.0345	-1.26	2.41	2.74
	17870945	similar to RIKEN cDNA 1810030O07	RGD1565685	0.003	0.0345	1.29	5.68	5.32
	17754774	similar to large subunit ribosomal protein L36a	RGD1566373	0.003	0.0345	-1.4	2.75	3.24
	17819561	striatin, calmodulin binding protein	Strn	0.003	0.0345	1.43	4.77	4.25
	17832535	tensin 2	Tns2	0.003	0.0345	-1.41	6.67	7.16
	17838812	Rho GTPase activating protein 39	Arhgap39	0.003	0.0344	-1.31	3.08	3.46
	17703706	farnesyl diphosphate farnesyl transferase 1	Fdft1	0.003	0.0344	1.6	6.9	6.23
	17622281	patatin-like phospholipase domain containing 2	Pnpla2	0.003	0.0344	-1.41	5.88	6.37
	17746212	carbonic anhydrase 2	Car2	0.003	0.0343	-1.96	3.64	4.62
	17630390	B-cell CLL/lymphoma 3	Bcl3	0.003	0.0342	-2.83	4.53	6.02
	17765853	biliverdin reductase A	Blvra	0.003	0.0342	1.29	5.4	5.03
	17740626	C2 calcium-dependent domain containing 4D	C2cd4d	0.003	0.0342	-1.51	2.62	3.21
	17832742	microRNA 615	Mir615	0.003	0.0342	-1.29	1.95	2.32
	17785965	myotubularin related protein 14; copine family member IX	Mtmr14; Cpne9	0.003	0.0342	1.27	5.38	5.03
	17717308	plexin domain containing 2	Plxdc2	0.003	0.0342	-1.39	3.05	3.52
	17734662	protein phosphatase 1, regulatory subunit 37	Ppp1r37	0.003	0.0342	-1.23	5.73	6.03
	17855158	ubiquitin-like modifier activating enzyme 5	Uba5	0.003	0.0342	1.48	6.32	5.75
	17821893	E2F-associated phosphoprotein	Eapp	0.003	0.0341	1.28	5.36	4.99
	17832707	homeobox C13	Hoxc13	0.003	0.0341	-1.47	2.6	3.16
	17767167	zinc finger protein 120-like	LOC102555217	0.003	0.0341	1.59	1.86	1.18
	17777954	NK2 homeobox 4	Nkx2-4	0.003	0.0341	-1.32	3.85	4.26
	17727918	cytokine induced apoptosis inhibitor 1	Ciapin1	0.003	0.034	1.58	6.08	5.43
	17844116	radixin	Rdx	0.003	0.034	1.3	8.65	8.27
	17821359	trafficking protein particle complex 12	Trappc12	0.003	0.034	1.31	5.9	5.51
	17800357	Dab, reelin signal transducer, homolog 1 (Drosophila)	Dab1	0.0029	0.0338	-1.41	2.58	3.07
	17846260	interleukin-1 receptor-associated kinase 1 binding protein 1	Irak1bp1	0.0029	0.0338	-1.29	2.89	3.25
	17848255	myosin, light chain 3, alkali; ventricular, skeletal, slow	Myl3	0.0029	0.0338	-1.25	2.03	2.36
	17796593	solute carrier organic anion transporter family, member 1A2	Slco1a2	0.0029	0.0338	1.48	8.67	8.11
	17760013	endothelial differentiation-related factor 1	Edf1	0.0029	0.0337	-1.28	6.92	7.28
	17880685	F-box and leucine-rich repeat protein 14	Fbxl14	0.0029	0.0337	-1.4	4.13	4.62
	17704136	similar to a disintegrin and metalloproteinase domain 28; disintegrin and metalloproteinase domain-containing protein 28-like	LOC691988; LOC102550654	0.0029	0.0337	1.44	5.71	5.19
	17730905	cyclin-dependent kinase 10	Cdk10	0.0029	0.0336	-1.35	5.17	5.6
	17875469	NFKB activating protein	Nkap	0.0029	0.0336	1.48	3.88	3.31
	17828506	arginine vasopressin receptor 1A	Avpr1a	0.0029	0.0335	1.66	6.97	6.24
	17621823	dihydropyrimidinase-like 4	Dpysl4	0.0029	0.0335	-1.33	2.51	2.92
	17715802	histone cluster 1, H4b	Hist1h4b	0.0029	0.0335	-1.96	5.44	6.41
	17770299	lipocalin 12	Lcn12	0.0029	0.0335	1.82	6.37	5.51
	17761582	mitogen-activated protein kinase associated protein 1	Mapkap1	0.0029	0.0335	1.43	6.6	6.08
	17717422	OTU deubiquitinase 1	Otud1	0.0029	0.0335	-1.22	2.05	2.34
	17735776	solute carrier family 38, member 9	Slc38a9	0.0029	0.0335	1.42	5.34	4.83
	17765071	delta-like 4 (Drosophila)	Dll4	0.0029	0.0334	-1.35	4.13	4.56
	17725279	myosin VIIb	Myo7b	0.0029	0.0334	1.4	3.83	3.35
	17827278	nuclear transcription factor-Y beta	Nfyb	0.0029	0.0334	-1.62	5.54	6.24
	17697355	CD99 molecule-like 2; CD99 molecule-like 2 [Source:RGD Symbol;Acc:620896]	Cd99l2	0.0029	0.0333	-1.51	5.81	6.41
	17664369	coxsackie virus and adenovirus receptor	Cxadr	0.0029	0.0333	1.63	6.52	5.81
	17704254	PDZ and LIM domain 2	Pdlim2	0.0029	0.0333	-1.36	2.77	3.21
	17634121	polymerase (DNA directed), gamma	Polg	0.0029	0.0333	-1.38	5.59	6.06
	17761956	similar to ribosomal protein L10	RGD1561736	0.0029	0.0333	1.44	5.32	4.79
	17807027	Src homology 2 domain containing adaptor protein B	Shb	0.0029	0.0333	-1.29	5.45	5.82
	17731823	SRR1 domain containing	Srrd	0.0029	0.0333	-1.46	3.7	4.25
	17872067	uncharacterized LOC100912759; hypothetical protein LOC686042; uncharacterized LOC100912759 [Source:RGD Symbol;Acc:6485782]	LOC100912759; LOC686042	0.0028	0.0332	-1.31	3	3.39
	17831371	ataxin 10	Atxn10	0.0028	0.0331	1.2	7	6.73
	17669921	3-hydroxybutyrate dehydrogenase, type 1	Bdh1	0.0028	0.0331	-1.38	8.05	8.52
	17849689	centrosomal protein 295	Cep295	0.0028	0.0331	-1.29	2.59	2.96
	17855604	guanine nucleotide binding protein (G protein), alpha transducing activity polypeptide 1	Gnat1	0.0028	0.0331	-1.7	2.47	3.23
	17747355	component of oligomeric golgi complex 6	Cog6	0.0028	0.033	1.28	5.41	5.05
	17844324	F-box protein 22	Fbxo22	0.0028	0.033	1.35	5.69	5.26
	17781088	solute carrier family 25, member 40	Slc25a40	0.0028	0.033	1.21	3.28	3.01
	17757367	BTB (POZ) domain containing 9	Btbd9	0.0028	0.0329	1.5	5.53	4.94
	17674223	cilia and flagella associated protein 73	Cfap73	0.0028	0.0329	-1.28	2.64	3
	17805132	stromal cell derived factor 4	Sdf4	0.0028	0.0329	1.23	7.8	7.5
	17650253	sperm associated antigen 9	Spag9	0.0028	0.0329	1.44	6.58	6.06
	17694282	GUF1 GTPase	Guf1	0.0028	0.0328	1.4	6.23	5.75
	17826685	similar to zinc finger protein 84 (HPF2)	LOC691170	0.0028	0.0328	1.44	6.15	5.62
	17765662	sema domain, transmembrane domain (TM), and cytoplasmic domain, (semaphorin) 6D	Sema6d	0.0028	0.0328	1.36	3.59	3.15
	17634881	embryonic ectoderm development	Eed	0.0028	0.0327	1.23	4.5	4.2
	17869142	caseinolytic mitochondrial matrix peptidase proteolytic subunit	Clpp	0.0028	0.0326	-1.28	6.12	6.48
	17739677	hepatoma-derived growth factor	Hdgf	0.0028	0.0326	-1.48	7	7.56
	17660803	ORMDL sphingolipid biosynthesis regulator 3	Ormdl3	0.0028	0.0326	-1.37	5.18	5.63
	17813969	protein phosphatase 1, regulatory subunit 21	Ppp1r21	0.0028	0.0326	1.2	4.23	3.97
	17685482	quiescin Q6 sulfhydryl oxidase 1	Qsox1	0.0028	0.0326	-1.33	3.48	3.89
	17722767	ring finger protein 14	Rnf14	0.0028	0.0326	1.21	6.82	6.55
	17755093	regulatory factor X, 6	Rfx6	0.0027	0.0325	1.46	2.41	1.87
	17729972	adaptor-related protein complex 1, gamma 1 subunit	Ap1g1	0.0027	0.0324	1.25	7.71	7.39
	17851726	C2CD2-like	C2cd2l	0.0027	0.0324	-1.52	4.77	5.38
	17852996	CDC-like kinase 3	Clk3	0.0027	0.0324	-1.28	5.22	5.57
	17844775	myosin IXA	Myo9a	0.0027	0.0324	1.52	4.28	3.67
	17763660	preferentially expressed antigen in melanoma-like 6	Pramel6	0.0027	0.0324	-1.2	1.54	1.81
	17743517	ubiquitin specific peptidase 33	Usp33	0.0027	0.0324	1.21	5.93	5.65
	17703287	zinc finger, MYM-type 5	Zmym5	0.0027	0.0324	1.53	5.52	4.91
	17819087	asparaginase	Aspg	0.0027	0.0323	-1.51	5.61	6.21
	17742912	protein phosphatase 3, catalytic subunit, alpha isozyme	Ppp3ca	0.0027	0.0323	1.41	7.09	6.6
	17837526	TatD DNase domain containing 1	Tatdn1	0.0027	0.0323	1.44	4.87	4.34
	17730703	Btg3 associated nuclear protein	Banp	0.0027	0.0322	-1.65	3.98	4.7
	17839434	centromere protein M	Cenpm	0.0027	0.0322	-1.29	4.33	4.7
	17759358	glutaminyl-tRNA synthase (glutamine-hydrolyzing)-like 1	Qrsl1	0.0027	0.0322	1.32	3.21	2.81
	17737030	regulator of sex limited protein 1	Rsl1	0.0027	0.0322	1.61	3.98	3.3
	17759240	similar to hypothetical protein FLJ37396	RGD1561147	0.0027	0.0321	-1.25	2.2	2.52
	17761468	CDKN1A interacting zinc finger protein 1	Ciz1	0.0027	0.032	-1.32	3.63	4.03
	17692580	ubiquitin-conjugating enzyme E2D 4 (putative)	Ube2d4	0.0027	0.032	1.39	2.63	2.16
	17860341	paroxysmal nonkinesigenic dyskinesia	Pnkd	0.0027	0.0319	-1.44	6.34	6.86
	17757556	thrombospondin-type laminin G domain and EAR repeats	Tspear	0.0027	0.0319	-1.22	2.16	2.45
	17709601	adaptor protein, phosphotyrosine interaction, PH domain and leucine zipper containing 1	Appl1	0.0027	0.0318	1.26	3.66	3.33
	17858430	cyclin and CBS domain divalent metal cation transport mediator 3	Cnnm3	0.0027	0.0318	1.41	4.77	4.27
	17760933	phytanoyl-CoA dioxygenase domain containing 1	Phyhd1	0.0027	0.0318	1.21	7.78	7.5
	17835815	RAB21, member RAS oncogene family	Rab21	0.0027	0.0318	-1.21	6.55	6.83
	17657331	shisa family member 6	Shisa6	0.0027	0.0318	-1.3	1.92	2.3
	17670832	transmembrane protein 191C	Tmem191c	0.0027	0.0318	-1.37	3.2	3.66
	17808380	tetratricopeptide repeat domain 39B	Ttc39b	0.0027	0.0318	1.39	6.18	5.7
	17806451	aprataxin	Aptx	0.0026	0.0317	-1.27	4.07	4.42
	17619231	cholecystokinin B receptor	Cckbr	0.0026	0.0317	-1.51	2.17	2.77
	17807952	haloacid dehalogenase-like hydrolase domain containing 3	Hdhd3	0.0026	0.0317	1.41	6.05	5.55
	17714241	hypothetical protein LOC681410	LOC681410	0.0026	0.0317	-1.47	4.45	5.01
	17722674	similar to protocadherin beta 16	LOC690826	0.0026	0.0317	-1.24	2.86	3.17
	17690541	mannosidase, alpha, class 2B, member 2	Man2b2	0.0026	0.0317	-1.23	4.23	4.53
	17624985	mannose-binding lectin (protein C) 2	Mbl2	0.0026	0.0317	1.32	7.64	7.24
	17865691	protein tyrosine phosphatase, receptor type, N	Ptprn	0.0026	0.0317	-1.52	4.03	4.64
	17825759	PYM homolog 1, exon junction complex associated factor	Pym1	0.0026	0.0317	-1.48	4.66	5.23
	17695830	SEC14-like lipid binding 2	Sec14l2	0.0026	0.0317	1.74	7.24	6.44
	17628433	superoxide dismutase 2, mitochondrial	Sod2	0.0026	0.0317	1.34	7.76	7.34
	17706820	unconventional SNARE in the ER 1 homolog (S. cerevisiae)	Use1	0.0026	0.0317	-1.45	8.66	9.2
	17750841	vascular cell adhesion molecule 1	Vcam1	0.0026	0.0317	1.97	5.08	4.1
	17645276	T-cell immunoglobulin and mucin domain containing 4	Timd4	0.0026	0.0316	1.34	2.82	2.4
	17747638	DEAH (Asp-Glu-Ala-His) box polypeptide 36	Dhx36	0.0026	0.0314	1.27	5.57	5.22
	17833380	deoxyhypusine hydroxylase/monooxygenase	Dohh	0.0026	0.0314	-1.28	4.8	5.16
	17643778	glyoxylate reductase 1 homolog (Arabidopsis)	Glyr1	0.0026	0.0314	-1.36	7.38	7.82
	17653255	hypothetical protein LOC690871	LOC690871	0.0026	0.0314	-1.3	4.87	5.24
	17749334	selenium binding protein 1	Selenbp1	0.0026	0.0314	1.22	8.45	8.17
	17718914	small nuclear ribonucleoprotein 48 (U11/U12)	Snrnp48	0.0026	0.0314	1.4	4.81	4.33
	17815896	signal recognition particle 54A; family with sequence similarity 177, member A1	Srp54a; Fam177a1	0.0026	0.0314	1.24	7.09	6.79
	17845578	BCL2/adenovirus E1B interacting protein 2	Bnip2	0.0026	0.0313	1.21	5.68	5.4
	17875226	deoxyribonuclease 1-like 1	Dnase1l1	0.0026	0.0313	1.32	4.91	4.51
	17703948	dihydropyrimidinase-like 2	Dpysl2	0.0026	0.0313	-1.31	4.59	4.98
	17819693	heterogeneous nuclear ribonucleoprotein L-like	Hnrnpll	0.0026	0.0313	1.5	5.48	4.9
	17807225	mitochondrial ribosomal protein L50	Mrpl50	0.0026	0.0313	1.34	5.32	4.89
	17731214	par-3 family cell polarity regulator	Pard3	0.0026	0.0313	1.38	5.33	4.86
	17635606	hemoglobin, beta	Hbb	0.0026	0.0312	-2.64	7.22	8.62
	17749982	solute carrier family 22, member 15	Slc22a15	0.0026	0.0311	1.46	3.87	3.33
	17848419	doublecortin-like kinase 3	Dclk3	0.0025	0.031	1.49	3.67	3.1
	17748225	guanylate cyclase 1, soluble, beta 3	Gucy1b3	0.0025	0.031	1.5	4.49	3.91
	17667738	hypothetical protein LOC100363384 [Source:RGD Symbol;Acc:2323160]	LOC100363384	0.0025	0.031	1.24	1.94	1.63
	17650204	cytochrome c oxidase assembly protein COX11, mitochondrial; cytochrome c oxidase assembly protein COX11, mitochondrial-like [Source:RGD Symbol;Acc:6497536]	LOC103693419; LOC100910689	0.0025	0.031	1.33	5.34	4.93
	17853647	RAB8B, member RAS oncogene family	Rab8b	0.0025	0.031	1.36	5.08	4.63
	17785613	solute carrier family 25 (S-adenosylmethionine carrier), member 26	Slc25a26	0.0025	0.031	1.31	3.95	3.55
	17782672	single-stranded DNA binding protein 1, mitochondrial	Ssbp1	0.0025	0.031	1.49	7.32	6.74
	17695522	fibroblast growth factor receptor 3	Fgfr3	0.0025	0.0309	-1.35	2.71	3.14
	17698038	adaptor-related protein complex 5, mu 1 subunit	Ap5m1	0.0025	0.0307	1.74	4.99	4.19
	17670950	FYVE, RhoGEF and PH domain containing 4	Fgd4	0.0025	0.0307	1.59	6.69	6.03
	17876177	proprotein convertase subtilisin/kexin type 1 inhibitor; proSAAS	Pcsk1n; LOC103690091	0.0025	0.0307	-1.36	3.08	3.53
	17823741	tetratricopeptide repeat domain 7B	Ttc7b	0.0025	0.0307	-1.34	5.08	5.5
	17866272	ubiquitin specific peptidase 40	Usp40	0.0025	0.0307	1.51	5.64	5.04
	17631853	GRAM domain containing 1A	Gramd1a	0.0025	0.0306	-1.35	4.57	5
	17822845	retinol dehydrogenase 11 (all-trans/9-cis/11-cis)	Rdh11	0.0025	0.0306	-1.26	5.51	5.84
	17744063	cytochrome c oxidase, subunit VIIc	Cox7c	0.0025	0.0305	1.28	6.7	6.35
	17840072	lipase maturation factor 2	Lmf2	0.0025	0.0304	-1.59	5.37	6.05
	17764020	low density lipoprotein receptor-related protein 4	Lrp4	0.0025	0.0304	1.67	4.6	3.86
	17691076	SEC14-like lipid binding 4	Sec14l4	0.0025	0.0304	1.41	7.49	6.99
	17689180	ubiquitin-like modifier activating enzyme 6	Uba6	0.0025	0.0304	1.49	5.94	5.36
	17709074	angiopoietin 2	Angpt2	0.0025	0.0303	-1.23	2.31	2.61
	17735889	ADP-ribosylation factor-like 15	Arl15	0.0025	0.0303	1.41	5.27	4.78
	17674306	F-box and WD repeat domain containing 8	Fbxw8	0.0025	0.0303	-1.41	4.12	4.61
	17686565	Fc fragment of IgG, low affinity IIb, receptor	Fcgr2b	0.0025	0.0303	-1.87	2.36	3.26
	17640042	FK506 binding protein 2	Fkbp2	0.0025	0.0303	-1.52	5.3	5.9
	17869301	hepatoma-derived growth factor-related protein 2	Hdgfrp2	0.0025	0.0303	-1.47	4.59	5.15
	17660605	hypothetical protein LOC691153	LOC691153	0.0025	0.0303	-1.32	2.6	3
	17815693	neuronal cell adhesion molecule	Nrcam	0.0025	0.0303	-1.32	1.82	2.22
	17873457	cytochrome c oxidase subunit VIIb	Cox7b	0.0024	0.0301	1.63	8.35	7.64
	17655123	hemoglobin, theta 1B	Hbq1b	0.0024	0.0301	-1.48	2.44	3.01
	17810995	protein tyrosine phosphatase, receptor type, U	Ptpru	0.0024	0.0301	-1.21	2.77	3.04
	17626435	dual specificity phosphatase 5	Dusp5	0.0024	0.03	-1.54	3.77	4.39
	17764181	peroxisomal biogenesis factor 16	Pex16	0.0024	0.03	1.28	7.95	7.59
	17840024	SET binding factor 1	Sbf1	0.0024	0.03	-1.2	4.84	5.11
	17783495	mitochondrial assembly of ribosomal large subunit 1	Malsu1	0.0024	0.0299	1.2	6.87	6.6
	17739169	NMD3 ribosome export adaptor	Nmd3	0.0024	0.0299	1.39	5.86	5.39
	17772075	origin recognition complex, subunit 4	Orc4	0.0024	0.0299	1.72	5.68	4.9
	17807836	similar to alpha2u globulin	LOC685482	0.0024	0.0298	1.74	9.65	8.86
	17657443	RAN guanine nucleotide release factor	Rangrf	0.0024	0.0298	-1.48	3.09	3.65
	17751438	cytochrome P450, family 2, subfamily u, polypeptide 1	Cyp2u1	0.0024	0.0297	-1.51	3.81	4.41
	17834307	cytochrome P450, family 4, subfamily f, polypeptide 6	Cyp4f6	0.0024	0.0297	-1.36	6.62	7.07
	17654595	essential meiotic structure-specific endonuclease subunit 2	Eme2	0.0024	0.0297	-1.41	4.61	5.11
	17829539	family with sequence similarity 91, member A1	Fam91a1	0.0024	0.0297	1.26	7.31	6.98
	17816892	gephyrin	Gphn	0.0024	0.0297	1.43	7.39	6.87
	17856061	mutL homolog 1, colon cancer, nonpolyposis type 2 (E. coli)	Mlh1	0.0024	0.0297	1.42	4.58	4.07
	17826366	transcription factor 3	Tcf3	0.0024	0.0297	-1.39	3.87	4.35
	17812768	ubiquitination factor E4B	Ube4b	0.0024	0.0297	1.39	6.4	5.92
	17707610	chloride channel, voltage-sensitive 3	Clcn3	0.0024	0.0296	1.46	4.87	4.33
	17723312	GRAM domain containing 3	Gramd3	0.0024	0.0296	1.56	5.25	4.6
	17637977	mitogen-activated protein kinase 1 interacting protein 1	Mapk1ip1	0.0024	0.0296	1.6	4.29	3.61
	17736120	ribosomal protein L37	Rpl37	0.0024	0.0296	1.23	5.22	4.92
	17812654	TAR DNA binding protein	Tardbp	0.0024	0.0296	1.49	6.22	5.64
	17767961	acyl-CoA synthetase short-chain family member 2	Acss2	0.0023	0.0295	-1.32	5.03	5.43
	17633821	aldehyde dehydrogenase 1 family, member A3	Aldh1a3	0.0023	0.0295	1.28	4.67	4.31
	17840498	adhesion molecule with Ig like domain 2	Amigo2	0.0023	0.0295	1.65	4.92	4.2
	17744544	Rho guanine nucleotide exchange factor (GEF) 28	Arhgef28	0.0023	0.0295	-1.25	2.32	2.64
	17621659	BRCA2 and CDKN1A interacting protein	Bccip	0.0023	0.0295	1.36	4.82	4.38
	17793715	cereblon	Crbn	0.0023	0.0295	1.21	7.08	6.81
	17659501	gametogenetin binding protein 2	Ggnbp2	0.0023	0.0295	1.31	7.3	6.91
	17719048	pre-mRNA processing factor 4B	Prpf4b	0.0023	0.0295	1.27	6.14	5.81
	17753206	ring finger protein 1	Ring1	0.0023	0.0295	-1.28	5.05	5.4
	17782085	tetraspanin 33	Tspan33	0.0024	0.0295	1.82	4.89	4.02
	17789627	asparagine synthetase (glutamine-hydrolyzing)	Asns	0.0023	0.0294	-1.54	3.2	3.82
	17635333	purinergic receptor P2Y, G-protein coupled, 2	P2ry2	0.0023	0.0294	1.57	7.12	6.47
	17693888	polymerase (RNA) II (DNA directed) polypeptide B	Polr2b	0.0023	0.0294	1.32	6.72	6.32
	17825596	signal transducer and activator of transcription 2	Stat2	0.0023	0.0294	-1.23	6.34	6.64
	17795180	tubby-like protein 3	Tulp3	0.0023	0.0294	-1.55	3.63	4.26
	17675996	eukaryotic translation initiation factor 2 alpha kinase 1	Eif2ak1	0.0023	0.0293	1.26	6.87	6.53
	17684571	neuron navigator 1	Nav1	0.0023	0.0293	-1.44	3.1	3.62
	17805477	protein-L-isoaspartate (D-aspartate) O-methyltransferase domain containing 1	Pcmtd1	0.0023	0.0293	1.21	7.42	7.14
	17684704	protein tyrosine phosphatase, receptor type, C	Ptprc	0.0023	0.0293	1.49	5.02	4.44
	17659388	chemokine (C-C motif) ligand 9	Ccl9	0.0023	0.0291	-1.32	10.57	10.97
	17846965	kyphoscoliosis peptidase	Ky	0.0023	0.0291	-1.35	2.27	2.7
	17749616	similar to H2A histone family, member O	LOC690131	0.0023	0.0291	-1.44	8.56	9.09
	17697101	protein phosphatase 3, catalytic subunit, beta isozyme	Ppp3cb	0.0023	0.0291	1.21	6.28	6
	17811113	solute carrier family 9, subfamily A (NHE1, cation proton antiporter 1), member 1	Slc9a1	0.0023	0.0291	-1.37	4.01	4.47
	17813775	protein phosphatase, Mg2+/Mn2+ dependent, 1B	Ppm1b	0.0023	0.029	1.26	6.51	6.18
	17671234	CD209b antigen	Cd209b	0.0023	0.0289	1.24	3.51	3.2
	17812757	cortistatin; kinesin family member 1B	Cort; Kif1b	0.0023	0.0289	-1.38	3.4	3.87
	17722425	CXXC finger protein 5	Cxxc5	0.0023	0.0289	1.71	5.85	5.07
	17816915	membrane protein, palmitoylated 5 (MAGUK p55 subfamily member 5)	Mpp5	0.0023	0.0289	1.41	5.43	4.93
	17732096	PAP associated domain containing 5	Papd5	0.0023	0.0289	1.31	6.54	6.15
	17650742	ribosomal protein L19	Rpl19	0.0023	0.0289	1.23	8	7.71
	17838699	solute carrier family 39 (zinc transporter), member 4	Slc39a4	0.0023	0.0289	-1.57	4.46	5.11
	17719535	histone H2A type 1-E	LOC103690190	0.0023	0.0288	-1.8	2.11	2.96
	17644862	stanniocalcin 2	Stc2	0.0023	0.0288	-1.21	2.75	3.03
	17841635	zinc finger protein 385A	Zfp385a	0.0023	0.0288	-1.52	3.5	4.11
	17810097	Y box binding protein 1	Ybx1	0.0022	0.0287	-1.25	8.59	8.91
	17625245	BTAF1 RNA polymerase II, B-TFIID transcription factor-associated, 170kDa	Btaf1	0.0022	0.0286	1.39	5.63	5.16
	17612736	hypothetical protein LOC683420	LOC683420	0.0022	0.0286	1.4	6.13	5.64
	17739159	protein phosphatase, Mg2+/Mn2+ dependent, 1L	Ppm1l	0.0022	0.0286	1.47	4.72	4.17
	17630717	coiled-coil domain containing 97	Ccdc97	0.0022	0.0285	-1.24	4.87	5.18
	17815429	Fer3-like bHLH transcription factor	Ferd3l	0.0022	0.0285	-1.22	1.73	2.02
	17729827	nuclear factor of activated T-cells 5, tonicity-responsive	Nfat5	0.0022	0.0285	1.79	5.31	4.46
	17837345	TAF2 RNA polymerase II, TATA box binding protein (TBP)-associated factor	Taf2	0.0022	0.0285	1.43	4.84	4.32
	17826520	transmembrane protein 259	Tmem259	0.0022	0.0285	-1.32	7.42	7.82
	17620618	Tu translation elongation factor, mitochondrial	Tufm	0.0022	0.0285	-1.28	5.73	6.08
	17647942	kinesin family member 1C	Kif1c	0.0022	0.0284	1.77	3.19	2.36
	17806619	ribonuclease P/MRP 25 subunit-like	Rpp25l	0.0022	0.0283	-1.33	4.75	5.17
	17812456	similar to casein kinase 1, gamma 3 isoform 2; predicted gene 13248 [Source:MGI Symbol;Acc:MGI:3713585]	LOC500584; Gm13248	0.0022	0.0282	1.59	4.54	3.87
	17743225	cysteine conjugate-beta lyase 2 [Source:RGD Symbol;Acc:1359262]	Ccbl2	0.0022	0.0281	1.27	9.12	8.78
	17733517	microRNA 3084a	Mir3084a	0.0022	0.0281	1.33	1.74	1.33
	17616644	myogenic differentiation 1	Myod1	0.0022	0.0281	-1.26	2.21	2.54
	17672643	protein phosphatase 1, regulatory subunit 35	Ppp1r35	0.0022	0.0281	-1.29	2.61	2.98
	17663839	RNA binding protein, fox-1 homolog (C. elegans) 3	Rbfox3	0.0022	0.0281	-1.25	2.49	2.81
	17740414	S100 calcium-binding protein A4	S100a4	0.0022	0.0281	1.28	2.42	2.06
	17800578	low density lipoprotein receptor class A domain containing 1	Ldlrad1	0.0022	0.028	-1.23	3.23	3.53
	17673871	ras homolog family member F (in filopodia)	Rhof	0.0022	0.028	-1.83	2.63	3.5
	17626514	SHOC2 leucine-rich repeat scaffold protein	Shoc2	0.0022	0.028	1.3	5.67	5.3
	17638715	cysteinyl-tRNA synthetase	Cars	0.0021	0.0279	-1.28	4.76	5.11
	17854478	centrosomal protein 162	Cep162	0.0021	0.0279	1.34	2.98	2.55
	17752199	serine/arginine-rich splicing factor 11	Srsf11	0.0021	0.0279	1.32	5.46	5.07
	17690533	Wolfram syndrome 1 (wolframin)	Wfs1	0.0021	0.0279	-1.61	4.16	4.85
	17791548	indolethylamine N-methyltransferase	Inmt	0.0021	0.0278	2.67	7.3	5.88
	17714567	hypothetical LOC306766	LOC306766	0.0021	0.0278	1.43	6.85	6.34
	17828757	retinol dehydrogenase 16 (all-trans)	Rdh16	0.0021	0.0278	1.31	8.3	7.91
	17783767	aquaporin 1	Aqp1	0.0021	0.0277	1.71	4.99	4.22
	17715830	similar to CG31613-PA	LOC680498	0.0021	0.0277	-1.38	3.89	4.35
	17689923	similar to Heterogeneous nuclear ribonucleoprotein A1 (Helix-destabilizing protein) (Single-strand RNA-binding protein) (hnRNP core protein A1) (HDP)	LOC684970	0.0021	0.0277	1.41	5.89	5.39
	17678692	POP5 homolog, ribonuclease P/MRP subunit	Pop5	0.0021	0.0277	-1.35	4.47	4.9
	17696746	ribosomal protein S27a	Rps27a	0.0021	0.0277	1.24	9.4	9.09
	17612506	zinc finger protein 52	Zfp52	0.0021	0.0277	1.47	2.81	2.26
	17730725	zinc finger protein, multitype 1	Zfpm1	0.0021	0.0277	-1.36	3.86	4.3
	17648985	nitric oxide synthase 2, inducible	Nos2	0.0021	0.0276	-1.29	2.09	2.46
	17843399	olfactory receptor 1325	Olr1325	0.0021	0.0276	-1.43	2.43	2.94
	17861965	diphosphoinositol pentakisphosphate kinase 2; similar to D330021B20 protein	Ppip5k2; RGD1308143	0.0021	0.0276	1.45	6.68	6.15
	17691265	RAS-like, family 10, member A	Rasl10a	0.0021	0.0276	-1.43	2.64	3.15
	17625579	zinc finger protein 518A	Zfp518a	0.0021	0.0276	1.5	4.11	3.52
	17780007	GATA binding protein 5	Gata5	0.0021	0.0275	-1.44	2.22	2.75
	17641993	sorbin and SH3 domain containing 1	Sorbs1	0.0021	0.0275	-1.37	5.58	6.03
	17810718	gap junction protein, beta 3	Gjb3	0.0021	0.0274	-1.33	3.17	3.58
	17828423	LLP homolog, long-term synaptic facilitation (Aplysia)	Llph	0.0021	0.0274	-1.43	4.32	4.84
	17880305	similar to ubiquitin-conjugating enzyme E2 variant 1; ubiquitin-conjugating enzyme E2 variant 1-like	LOC679539; LOC100912618	0.0021	0.0274	-1.27	7.57	7.92
	17777877	retinoblastoma binding protein 9	Rbbp9	0.0021	0.0274	1.47	5.45	4.9
	17851455	sortilin-related receptor, LDLR class A repeats-containing	Sorl1	0.0021	0.0274	1.58	4.5	3.84
	17655535	cyclin G1	Ccng1	0.0021	0.0273	-1.46	6.23	6.78
	17675933	lemur tyrosine kinase 2	Lmtk2	0.0021	0.0273	1.25	6.52	6.19
	17806368	MOB kinase activator 3B	Mob3b	0.0021	0.0273	1.38	7.12	6.65
	17875860	lysine (K)-specific demethylase 6A	NEWGENE_1565481	0.0021	0.0273	1.22	6.17	5.89
	17848013	plexin B1	Plxnb1	0.0021	0.0273	1.72	4.34	3.55
	17700398	ribosomal protein, large P2	Rplp2	0.0021	0.0273	-1.37	7.36	7.81
	17793443	succinate-CoA ligase, GDP-forming, beta subunit	Suclg2	0.0021	0.0273	1.23	8.52	8.22
	17743018	alcohol dehydrogenase 1 (class I)	Adh1	0.0021	0.0272	1.36	11.5	11.05
	17632575	adaptor-related protein complex 2, alpha 1 subunit	Ap2a1	0.0021	0.0272	-1.4	5.12	5.61
	17784395	charged multivesicular body protein 3	Chmp3	0.0021	0.0272	1.2	6.71	6.45
	17776976	uncharacterized LOC102547230	LOC102547230	0.0021	0.0272	1.77	4.77	3.95
	17749302	cingulin	Cgn	0.002	0.0271	1.48	4.44	3.87
	17852833	similar to ribosomal protein L21 [Source:RGD Symbol;Acc:1562839]	RGD1562839	0.002	0.0271	1.28	5.9	5.55
	17650949	WAS/WASL interacting protein family, member 2	Wipf2	0.002	0.0271	-1.32	2.47	2.88
	17805459	alcohol dehydrogenase, iron containing, 1	Adhfe1	0.002	0.027	-1.24	7.99	8.3
	17745037	CWC27 spliceosome-associated protein homolog	Cwc27	0.002	0.027	1.49	4.87	4.29
	17750323	chymosin	Cym	0.002	0.027	-1.29	2.34	2.71
	17849254	zinc finger protein 709-like	LOC102553278	0.002	0.027	1.98	2.82	1.84
	17632466	myosin, heavy chain 14, non-muscle	Myh14	0.002	0.027	-1.26	2.71	3.04
	17690305	quinoid dihydropteridine reductase	Qdpr	0.002	0.027	1.34	8.93	8.5
	17769329	RNA binding motif protein 38	Rbm38	0.002	0.027	-1.34	3.74	4.16
	17832006	solute carrier family 48 (heme transporter), member 1	Slc48a1	0.002	0.027	-1.41	4.79	5.28
	17731053	polypeptide N-acetylgalactosaminyltransferase 2	Galnt2	0.002	0.0269	-1.37	5.64	6.1
	17807657	prostaglandin reductase 1	Ptgr1	0.002	0.0269	1.42	6.55	6.05
	17783366	ATPase, H+ transporting V0 subunit e2	Atp6v0e2	0.002	0.0268	1.39	5.35	4.87
	17674514	HNF1 homeobox A	Hnf1a	0.002	0.0268	-1.34	4.76	5.18
	17672152	integrator complex subunit 1	Ints1	0.002	0.0268	-1.33	4.48	4.89
	17749973	mab-21-like 3 (C. elegans)	Mab21l3	0.002	0.0268	-1.84	4.22	5.1
	17676728	procollagen C-endopeptidase enhancer	Pcolce	0.002	0.0268	1.4	3.9	3.41
	17658931	sterile alpha and TIR motif containing 1	Sarm1	0.002	0.0268	-1.58	2.35	3
	17810490	zinc finger CCCH type containing 12A	Zc3h12a	0.002	0.0268	-1.38	2.56	3.02
	17755123	discoidin, CUB and LCCL domain containing 1	Dcbld1	0.002	0.0265	1.21	4.71	4.43
	17812875	hexose-6-phosphate dehydrogenase (glucose 1-dehydrogenase)	H6pd	0.002	0.0265	-1.29	6.88	7.26
	17814437	additional sex combs like transcriptional regulator 2	Asxl2	0.002	0.0264	1.32	4.75	4.35
	17817527	feline leukemia virus subgroup C cellular receptor family, member 2	Flvcr2	0.002	0.0264	1.93	3.79	2.85
	17847005	receptor-like tyrosine kinase	Ryk	0.002	0.0264	1.33	6.35	5.94
	17718360	ribosomal protein L35a-like [Source:RGD Symbol;Acc:2318348]	LOC100362338	0.002	0.0263	1.47	4.1	3.54
	17680149	pleckstrin homology domain containing, family A member 6	Plekha6	0.002	0.0263	-1.35	4.37	4.8
	17766489	CDP-diacylglycerol synthase (phosphatidate cytidylyltransferase) 2	Cds2	0.0019	0.0262	1.37	6.53	6.08
	17868352	DnaJ (Hsp40) homolog, subfamily B, member 12	Dnajb12	0.0019	0.0262	-1.27	6.97	7.31
	17855175	DnaJ (Hsp40) homolog, subfamily C, member 13	Dnajc13	0.0019	0.0262	1.53	5.69	5.08
	17800866	epidermal growth factor receptor pathway substrate 15	Eps15	0.0019	0.0262	1.26	6.27	5.93
	17880432	IgA-inducing protein	Igip	0.0019	0.0262	1.51	4.38	3.79
	17778494	eukaryotic translation elongation factor 1 alpha 2 [Source:RGD Symbol;Acc:2322699]	LOC100360150	0.0019	0.0262	-1.39	1.51	2
	17625430	TBC1 domain family member 12-like; hypothetical protein LOC685933; TBC1 domain family, member 12	LOC100911865; LOC100911914; LOC685933; Tbc1d12	0.0019	0.0262	1.36	4.17	3.73
	17635975	olfactory receptor 239	Olr239	0.0019	0.0262	-1.57	1.69	2.35
	17632158	URI1, prefoldin-like chaperone	Uri1	0.0019	0.0262	1.42	5.91	5.41
	17836561	inhibin beta C	Inhbc	0.0019	0.0261	-1.63	6.7	7.41
	17728729	nuclear factor I/X (CCAAT-binding transcription factor)	Nfix	0.0019	0.0261	-1.35	6.05	6.48
	17688579	progestin and adipoQ receptor family member III	Paqr3	0.0019	0.0261	-2.23	5.5	6.66
	17814657	pumilio RNA-binding family member 2	Pum2	0.0019	0.0261	1.24	6.58	6.27
	17693886	ribosomal protein L39	Rpl39	0.0019	0.0261	1.3	8.81	8.43
	17808068	tumor necrosis factor (ligand) superfamily, member 15	Tnfsf15	0.0019	0.0261	-1.32	2.65	3.05
	17737912	exosome component 9	Exosc9	0.0019	0.026	1.54	5.51	4.89
	17777847	ovo-like zinc finger 2	Ovol2	0.0019	0.026	-1.39	2.92	3.39
	17848299	ALS2 C-terminal like	Als2cl	0.0019	0.0259	1.62	3.78	3.08
	17784491	hypothetical protein LOC691113	LOC691113	0.0019	0.0259	-1.37	4.16	4.61
	17799056	paralemmin 2	Palm2	0.0019	0.0259	1.45	4.6	4.06
	17716833	RNA binding motif protein 17	Rbm17	0.0019	0.0259	1.22	5.61	5.32
	17817181	signal-induced proliferation-associated 1 like 1	Sipa1l1	0.0019	0.0259	1.48	4.57	4
	17728927	trans-2,3-enoyl-CoA reductase	Tecr	0.0019	0.0259	-1.46	8.37	8.92
	17801167	ubiquinol-cytochrome c reductase hinge protein	Uqcrh	0.0019	0.0259	1.31	8.9	8.52
	17611773	Wilms tumor 1 associated protein	Wtap	0.0019	0.0259	1.3	6.11	5.73
	17651628	acyl-CoA binding domain containing 4	Acbd4	0.0019	0.0258	1.58	6.42	5.76
	17681333	centromere protein L	Cenpl	0.0019	0.0258	1.38	3.29	2.82
	17733179	centromere protein T	Cenpt	0.0019	0.0258	-1.26	2.32	2.65
	17666316	protein phosphatase 1, regulatory (inhibitor) subunit 2	Ppp1r2	0.0019	0.0258	1.35	5.88	5.44
	17669755	transferrin receptor	Tfrc	0.0019	0.0258	2.76	6.76	5.3
	17762971	sterile alpha motif and leucine zipper containing kinase AZK	Zak	0.0019	0.0258	1.35	6.51	6.08
	17840244	ATP-binding cassette, subfamily D (ALD), member 2	Abcd2	0.0019	0.0257	-1.36	2.02	2.47
	17634667	abhydrolase domain containing 17C	Abhd17c	0.0019	0.0257	-1.36	6.67	7.12
	17740865	cathepsin S	Ctss	0.0019	0.0257	1.44	6.37	5.84
	17880329	ribonuclease, RNase A family 4	Rnase4	0.0019	0.0257	2.32	6.43	5.22
	17700024	succinate-CoA ligase, ADP-forming, beta subunit	Sucla2	0.0019	0.0257	1.33	7.67	7.26
	17788437	insulin induced gene 1	Insig1	0.0019	0.0256	3.1	6.67	5.03
	17839259	ribosomal protein L3	Rpl3	0.0019	0.0256	1.31	8.41	8.02
	17792739	sepiapterin reductase (7,8-dihydrobiopterin:NADP+ oxidoreductase)	Spr	0.0019	0.0256	1.44	6.3	5.78
	17769248	family with sequence similarity 210, member B	Fam210b	0.0018	0.0255	1.53	6.35	5.74
	17877129	60S ribosomal protein L39; ribosomal protein L39 [Source:RGD Symbol;Acc:3593]	LOC103690821; Rpl39	0.0018	0.0255	1.23	8.35	8.05
	17701751	60S ribosomal protein L39; uncharacterized LOC103694442; ribosomal protein L39 [Source:RGD Symbol;Acc:3593]	LOC103693375; LOC103694442; Rpl39	0.0018	0.0255	1.23	8.35	8.05
	17783858	uncharacterized LOC103695214	LOC103695214	0.0019	0.0255	-1.42	3.28	3.79
	17753216	RT1 class Ia, locus A1; RT1 class Ia, locus A2; RT1 class I, locus CE10; RT1 class I, locus A3; RT1 class Ib, locus EC2	RT1-A1; RT1-A2; RT1-CE10; RT1-A3; RT1-EC2	0.0018	0.0255	1.56	5.27	4.64
	17799556	small nuclear RNA activating complex, polypeptide 3	Snapc3	0.0018	0.0255	1.29	5.07	4.7
	17633345	small VCP/p97-interacting protein	Svip	0.0018	0.0255	-1.4	2.49	2.97
	17640944	vacuolar protein sorting 13 homolog A (S. cerevisiae)	Vps13a	0.0018	0.0255	1.59	6.31	5.64
	17632734	aldehyde dehydrogenase 16 family, member A1	Aldh16a1	0.0018	0.0254	-1.56	4.25	4.89
	17651311	amine oxidase, copper containing 3	Aoc3	0.0018	0.0254	1.67	3.54	2.8
	17618818	ArfGAP with RhoGAP domain, ankyrin repeat and PH domain 1	Arap1	0.0018	0.0254	1.45	6.09	5.56
	17623312	autophagy related 2A	Atg2a	0.0018	0.0254	-1.42	4.24	4.75
	17708596	BCL2-associated athanogene 4	Bag4	0.0018	0.0254	-1.76	4.4	5.22
	17785869	ER degradation enhancer, mannosidase alpha-like 1	Edem1	0.0018	0.0254	-2.16	9.2	10.32
	17633342	Fanconi anemia, complementation group F	Fancf	0.0018	0.0254	-1.34	3.15	3.58
	17703307	gap junction protein, beta 2	Gjb2	0.0018	0.0254	-1.62	4.9	5.6
	17735186	homer scaffolding protein 1	Homer1	0.0018	0.0254	1.51	6.64	6.04
	17745373	integrin, alpha 1	Itga1	0.0018	0.0254	1.32	6.72	6.32
	17808540	interferon alpha-1-like; interferon alpha-1-like [Source:RGD Symbol;Acc:6487214]	LOC100912356	0.0018	0.0254	-1.58	2.66	3.33
	17871613	protein FAM104A-like	LOC100912877; LOC102546830	0.0018	0.0254	-1.24	1.6	1.9
	17845869	uncharacterized LOC102549203	LOC102549203	0.0018	0.0254	-5.68	3.21	5.72
	17749878	mannosidase, alpha, class 1A, member 2	Man1a2	0.0018	0.0254	1.27	7.23	6.89
	17714888	microRNA let-7a-1	Mirlet7a1	0.0018	0.0254	-1.65	2.7	3.42
	17800390	similar to novel protein	RGD1564074	0.0018	0.0254	1.69	4.73	3.97
	17773765	SEC14 and spectrin domains 1	Sestd1	0.0018	0.0254	1.51	4.04	3.45
	17822085	solute carrier family 25 (mitochondrial oxoadipate carrier), member 21	Slc25a21	0.0018	0.0254	1.7	3.38	2.62
	17637089	spinster homolog 1 (Drosophila)	Spns1	0.0018	0.0254	-1.33	5.24	5.65
	17621327	transforming, acidic coiled-coil containing protein 2	Tacc2	0.0018	0.0254	-1.38	3.82	4.29
	17842928	Rho GTPase activating protein 32	Arhgap32	0.0018	0.0253	1.41	3.95	3.45
	17791333	heterogeneous nuclear ribonucleoprotein A2/B1; similar to heterogeneous nuclear ribonucleoprotein A2/B1 isoform 2	Hnrnpa2b1; LOC499894	0.0018	0.0253	1.25	8.45	8.13
	17881160	uncharacterized LOC103691294	LOC103691294	0.0018	0.0253	1.49	5.36	4.79
	17826790	cytochrome P450 4F5-like	LOC103692784; LOC100912391	0.0018	0.0253	1.39	2.92	2.44
	17735265	orthopedia homeobox	Otp	0.0018	0.0253	-1.29	3.25	3.62
	17821966	protein phosphatase 2, regulatory subunit B, gamma	Ppp2r3c	0.0018	0.0253	1.38	4.92	4.46
	17684975	similar to cDNA sequence BC003331	RGD1307830	0.0018	0.0253	1.41	6.58	6.09
	17840439	similar to ribosomal protein L10	RGD1564963	0.0018	0.0253	1.38	5.4	4.94
	17869228	ribosomal protein L36	Rpl36	0.0018	0.0253	-1.28	9.53	9.88
	17780567	Fas-activated serine/threonine kinase	Fastk	0.0018	0.0252	-1.26	5.03	5.37
	17801282	peroxiredoxin 1	Prdx1	0.0018	0.0252	1.36	9.36	8.92
	17723779	ST8 alpha-N-acetyl-neuraminide alpha-2,8-sialyltransferase 3	St8sia3	0.0018	0.0252	1.43	8.18	7.67
	17825486	ATP synthase, H+ transporting, mitochondrial F1 complex, beta polypeptide	Atp5b	0.0018	0.0251	1.25	9.67	9.35
	17739545	Cd5 molecule-like	Cd5l	0.0018	0.0251	1.6	5.57	4.89
	17688964	immunoglobulin joining chain	Igj	0.0018	0.0251	2.74	6.28	4.82
	17628084	hypothetical protein LOC679731	LOC679731	0.0018	0.0251	1.9	5.93	5.01
	17826007	nicalin	Ncln	0.0018	0.0251	-1.43	6.14	6.66
	17854874	phosphatidylinositol-4,5-bisphosphate 3-kinase, catalytic subunit beta	Pik3cb	0.0018	0.0251	1.34	7.04	6.61
	17796396	inositol 1,4,5-trisphosphate receptor, type 2	Itpr2	0.0018	0.025	1.24	6.26	5.95
	17786376	Sjogren syndrome antigen B	Ssb	0.0018	0.025	1.67	3.18	2.43
	17799780	methylthioadenosine phosphorylase	Mtap	0.0018	0.0249	1.22	3.1	2.81
	17656912	N-acetyltransferase domain containing 1	Natd1	0.0018	0.0249	-1.54	4.98	5.6
	17735303	NADH dehydrogenase (ubiquinone) Fe-S protein 6	Ndufs6	0.0018	0.0249	1.36	5.9	5.45
	17815931	proteasome subunit alpha 6	Psma6	0.0017	0.0249	1.39	6.98	6.5
	17872268	synapse associated protein 1	Syap1	0.0018	0.0249	1.27	5.6	5.25
	17737479	tumor necrosis factor (ligand) superfamily, member 10	Tnfsf10	0.0017	0.0249	1.66	4.91	4.18
	17704438	exportin 7	Xpo7	0.0017	0.0249	1.38	6.36	5.89
	17786411	zinc finger, AN1-type domain 4	Zfand4	0.0017	0.0249	1.57	3.48	2.82
	17796504	MANSC domain containing 4	Mansc4	0.0017	0.0247	-1.23	2.15	2.45
	17819479	Rap guanine nucleotide exchange factor (GEF) 5	Rapgef5	0.0017	0.0247	1.6	3.51	2.83
	17830544	eukaryotic translation initiation factor 3, subunit L	Eif3l	0.0017	0.0246	1.23	7.26	6.97
	17762855	histone acetyltransferase 1	Hat1	0.0017	0.0246	1.71	4.71	3.93
	17854989	propionyl CoA carboxylase, beta polypeptide	Pccb	0.0017	0.0243	1.35	7.64	7.21
	17722489	ankyrin repeat and KH domain containing 1; ankyrin repeat and KH domain containing 1 [Source:RGD Symbol;Acc:4892133]	Ankhd1	0.0017	0.0242	1.32	6.32	5.92
	17614613	cytochrome P450, family 2, subfamily f, polypeptide 4	Cyp2f4	0.0017	0.0242	-1.59	5.08	5.74
	17700164	nuclear fragile X mental retardation protein interacting protein 1	Nufip1	0.0017	0.0242	1.48	3.4	2.83
	17641483	similar to KIAA2026 protein	RGD1311595	0.0017	0.0242	1.32	5.56	5.16
	17689771	BEN domain containing 4	Bend4	0.0017	0.0241	-1.39	2.48	2.95
	17799819	intraflagellar transport 74	Ift74	0.0017	0.0241	1.31	3.34	2.96
	17639098	similar to hypothetical protein MGC37914	RGD1307603	0.0017	0.0241	-1.54	9.28	9.9
	17800346	OMA1 zinc metallopeptidase	Oma1	0.0017	0.024	1.22	4.55	4.25
	17655604	tetratricopeptide repeat domain 1	Ttc1	0.0017	0.024	1.21	4.94	4.66
	17728881	adhesion G protein-coupled receptor E5	Adgre5	0.0017	0.0239	-1.32	4.6	5
	17799534	similar to HBxAg transactivated protein 2	LOC691387	0.0017	0.0239	1.74	5.49	4.69
	17714596	msh homeobox 2	Msx2	0.0016	0.0239	-1.32	2.2	2.61
	17810457	RGD1559909	RGD1559909	0.0017	0.0239	-1.51	5.3	5.9
	17790474	solute carrier family 35 (UDP-xylose/UDP-N-acetylglucosamine transporter), member B4	Slc35b4	0.0017	0.0239	1.86	5.01	4.11
	17659318	schlafen family member 13	Slfn13	0.0017	0.0239	1.49	2.83	2.25
	17675158	trafficking protein particle complex 5	Trappc5	0.0017	0.0239	-1.31	4.22	4.61
	17671129	ubiquitin fusion degradation 1 like (yeast)	Ufd1l	0.0017	0.0239	1.37	7.01	6.56
	17761626	centriolin	Cntrl	0.0016	0.0238	1.47	3.97	3.41
	17818430	microRNA 341	Mir341	0.0016	0.0238	-1.45	4.19	4.73
	17865068	pleckstrin homology domain containing, family M, member 3	Plekhm3	0.0016	0.0238	1.22	2.98	2.68
	17635188	trophoblast glycoprotein-like	Tpbgl	0.0016	0.0238	-1.72	3.2	3.98
	17659028	WD repeat and SOCS box-containing 1	Wsb1	0.0016	0.0238	2.18	6.81	5.69
	17733994	zinc finger, DHHC-type containing 7	Zdhhc7	0.0016	0.0238	-1.39	4.07	4.55
	17813643	protein kinase domain containing, cytoplasmic	Pkdcc	0.0016	0.0237	1.83	6.3	5.43
	17838038	solute carrier family 45, member 4	Slc45a4	0.0016	0.0237	-1.39	4.52	4.99
	17850327	transmembrane p24 trafficking protein 1	Tmed1	0.0016	0.0237	-1.24	4.17	4.48
	17713760	cell division cycle 14B	Cdc14b	0.0016	0.0236	1.82	5.48	4.62
	17651741	integrin, beta 3	Itgb3	0.0016	0.0235	1.42	5.34	4.84
	17649467	ligase III, DNA, ATP-dependent	Lig3	0.0016	0.0235	1.43	5.26	4.75
	17686922	mortality factor 4 like 1	Morf4l1	0.0016	0.0235	1.31	5.36	4.96
	17717598	mitochondrial ribosomal protein L36	Mrpl36	0.0016	0.0235	-1.43	4.38	4.9
	17864970	Ras association (RalGDS/AF-6) and pleckstrin homology domains 1	Raph1	0.0016	0.0235	1.49	6.98	6.4
	17639123	ribosomal protein L35a	Rpl35a	0.0016	0.0235	1.24	7.58	7.27
	17752612	tubulin, beta 5 class I	Tubb5	0.0016	0.0235	-1.43	7.12	7.63
	17824127	dicer 1, ribonuclease type III	Dicer1	0.0016	0.0234	1.32	5.96	5.56
	17737805	fragile X mental retardation, autosomal homolog 1	Fxr1	0.0016	0.0234	1.24	7.33	7.03
	17665726	GRAM domain containing 1C	Gramd1c	0.0016	0.0234	-1.45	6.41	6.95
	17633855	leucine rich repeat containing 28	Lrrc28	0.0016	0.0234	1.22	5.65	5.36
	17879411	membrane magnesium transporter 1	Mmgt1	0.0016	0.0234	-1.38	6.14	6.6
	17825452	primase, DNA, polypeptide 1	Prim1	0.0016	0.0234	1.63	5.02	4.31
	17631009	proteasome 26S subunit, ATPase 4	Psmc4	0.0016	0.0234	1.32	6.51	6.11
	17802403	tyrosyl-tRNA synthetase	Yars	0.0016	0.0234	-1.7	5.66	6.42
	17739447	glutamyl-tRNA(Gln) amidotransferase, subunit B	Gatb	0.0016	0.0233	-1.49	6.39	6.97
	17756208	nurim (nuclear envelope membrane protein)	Nrm	0.0016	0.0233	-1.41	2.57	3.07
	17732175	phosphorylase kinase, beta	Phkb	0.0016	0.0233	1.47	5.63	5.07
	17645787	shroom family member 1	Shroom1	0.0016	0.0233	-1.53	4.72	5.34
	17696819	endoplasmic reticulum lectin 1	Erlec1	0.0016	0.0232	1.52	6.86	6.25
	17758984	GRIP and coiled-coil domain containing 2	Gcc2	0.0016	0.0232	1.5	5.75	5.17
	17635371	inositol polyphosphate phosphatase-like 1	Inppl1	0.0016	0.0232	-1.3	2.97	3.35
	17846335	ribosomal protein S20-like [Source:RGD Symbol;Acc:2323631]	LOC100359563	0.0016	0.0232	1.66	6.87	6.14
	17851205	disks large homolog 5-like; similar to Discs, large homolog 5 (Placenta and prostate DLG); uncharacterized LOC100911291	LOC102550797; RGD1563738; LOC100911291	0.0016	0.0232	-1.55	2.76	3.39
	17665914	butyrophilin-like protein 10-like	LOC102552404	0.0016	0.0232	1.64	4.12	3.4
	17727707	similar to prohibitin	LOC688815	0.0016	0.0232	-1.46	6.88	7.42
	17612750	membrane bound O-acyltransferase domain containing 7	Mboat7	0.0016	0.0232	-1.78	3.82	4.65
	17717038	minichromosome maintenance 10 replication initiation factor	Mcm10	0.0016	0.0232	-2.22	4.86	6.01
	17623873	metastasis associated 1 family, member 2	Mta2	0.0016	0.0232	1.3	6.84	6.46
	17832907	nucleic acid binding protein 2	Nabp2	0.0016	0.0232	-1.22	6.14	6.42
	17663252	solute carrier family 25 (mitochondrial thiamine pyrophosphate carrier), member 19	Slc25a19	0.0016	0.0232	-1.67	2.31	3.05
	17666736	small ubiquitin-like modifier 2 [Source:MGI Symbol;Acc:MGI:2158813]	Sumo2	0.0016	0.0232	1.69	4.99	4.24
	17679173	Williams Beuren syndrome chromosome region 22	Wbscr22	0.0016	0.0232	-1.3	5.47	5.85
	17614274	carcinoembryonic antigen-related cell adhesion molecule 10	Ceacam10	0.0015	0.0231	-1.24	1.7	2.02
	17826761	cytochrome P450, family 4, subfamily f, polypeptide 5	Cyp4f5	0.0016	0.0231	1.7	4.13	3.37
	17723101	Dmx-like 1	Dmxl1	0.0015	0.0231	1.49	5.93	5.36
	17713579	interactor of little elongation complex ELL subunit 1	Ice1	0.0015	0.0231	1.5	4.93	4.35
	17680105	leucine rich repeat neuronal 2	Lrrn2	0.0015	0.0231	-1.66	2.47	3.2
	17856428	myeloid differentiation primary response 88	Myd88	0.0016	0.0231	-1.66	6.16	6.89
	17839133	phospholipase A2, group VI (cytosolic, calcium-independent)	Pla2g6	0.0015	0.0231	-1.23	4.24	4.54
	17804559	hes family bHLH transcription factor 2	Hes2	0.0015	0.023	-1.31	2.17	2.55
	17726085	mutated in colorectal cancers	Mcc	0.0015	0.023	1.58	5.64	4.98
	17643474	similar to ribosomal protein L31 [Source:RGD Symbol;Acc:1562055]	RGD1562055	0.0015	0.023	1.69	3.51	2.75
	17779204	syndecan 4	Sdc4	0.0015	0.023	-1.65	8.02	8.74
	17817328	acyl-CoA thioesterase 5	Acot5	0.0015	0.0229	-1.49	1.82	2.4
	17773738	coiled-coil domain containing 141	Ccdc141	0.0015	0.0228	2.18	4.54	3.41
	17755182	gap junction protein, alpha 1	Gja1	0.0015	0.0228	1.48	5.32	4.76
	17616998	HECT and RLD domain containing E3 ubiquitin protein ligase 2	Herc2	0.0015	0.0228	1.31	4.92	4.53
	17618618	olfactory receptor 35	Olr35	0.0015	0.0228	2.09	2.94	1.87
	17813042	ring finger protein 207	Rnf207	0.0015	0.0228	-1.33	2.47	2.88
	17616161	fuzzy planar cell polarity protein	Fuz	0.0015	0.0227	-1.42	2.8	3.3
	17658364	mediator complex subunit 31	Med31	0.0015	0.0227	1.23	5.01	4.71
	17788929	sema domain, immunoglobulin domain (Ig), short basic domain, secreted, (semaphorin) 3C	Sema3c	0.0015	0.0227	-1.99	3.05	4.04
	17635750	family with sequence similarity 160, member A2	Fam160a2	0.0015	0.0226	-1.43	3.36	3.88
	17648009	uncharacterized LOC100912483	LOC100912483	0.0015	0.0226	-1.68	3.01	3.76
	17796654	peroxisomal biogenesis factor 26	Pex26	0.0015	0.0226	-1.33	4.48	4.89
	17814884	Rho-associated coiled-coil containing protein kinase 2	Rock2	0.0015	0.0226	1.84	6.32	5.43
	17648769	seizure related 6 homolog (mouse)	Sez6	0.0015	0.0226	1.58	7.59	6.92
	17851523	tectorin alpha	Tecta	0.0015	0.0226	-1.3	1.95	2.33
	17784756	mitochondrial ribosomal protein L53	Mrpl53	0.0015	0.0225	-1.21	7.14	7.41
	17798057	serine peptidase inhibitor, Kazal type 4	Spink4	0.0015	0.0224	-1.38	2.43	2.9
	17689029	UDP glucuronosyltransferase 2 family, polypeptide B15	Ugt2b17	0.0015	0.0224	-1.77	6.29	7.11
	17676145	forkhead box K1	Foxk1	0.0015	0.0223	-1.56	4.54	5.18
	17872069	phosphoribosyl pyrophosphate synthetase 2	Prps2	0.0015	0.0223	1.7	4.2	3.44
	17681079	torsin A interacting protein 2	Tor1aip2	0.0015	0.0223	1.26	6.42	6.08
	17783963	HECT and RLD domain containing E3 ubiquitin protein ligase 3	Herc3	0.0015	0.0222	1.89	4.88	3.96
	17616518	transmembrane protein 143	Tmem143	0.0015	0.0222	-1.31	3.7	4.09
	17867267	unc-5 family C-terminal like	Unc5cl	0.0015	0.0222	-1.9	5.51	6.44
	17831946	anoctamin 6	Ano6	0.0014	0.022	1.54	4.67	4.05
	17827676	nuclear receptor subfamily 2, group C, member 1	Nr2c1	0.0014	0.022	1.24	5.5	5.19
	17673849	proteasome 26S subunit, non-ATPase 9	Psmd9	0.0014	0.022	-1.25	5.26	5.58
	17737951	similar to RIKEN cDNA D630029K19	RGD1307100	0.0014	0.022	1.37	7.34	6.88
	17832868	SPRY domain containing 4	Spryd4	0.0014	0.022	1.31	5.01	4.62
	17794666	vomeronasal 2 receptor, 51	Vom2r51	0.0014	0.022	-1.41	1.57	2.06
	17838714	vacuolar protein sorting 28 homolog (S. cerevisiae)	Vps28	0.0014	0.022	-1.21	6.68	6.96
	17759587	DnaJ (Hsp40) homolog, subfamily B, member 4	Dnajb4	0.0014	0.0219	2.11	4.15	3.07
	17742626	ELOVL fatty acid elongase 6	Elovl6	0.0014	0.0219	-1.46	2.49	3.04
	17825985	guanine nucleotide binding protein, alpha 11	Gna11	0.0014	0.0219	-1.42	5.99	6.49
	17671075	mitochondrial ribosomal protein L40	Mrpl40	0.0014	0.0219	-1.25	5.13	5.46
	17686570	succinate dehydrogenase complex, subunit C, integral membrane protein	Sdhc	0.0014	0.0219	1.3	7.77	7.39
	17852869	sorting nexin 33	Snx33	0.0014	0.0219	1.46	5.34	4.79
	17665394	activated leukocyte cell adhesion molecule	Alcam	0.0014	0.0218	1.43	7.19	6.68
	17771015	cilia and flagella associated protein 77	Cfap77	0.0014	0.0218	-1.25	2.51	2.83
	17847293	dual specificity phosphatase 7	Dusp7	0.0014	0.0218	-1.29	4.45	4.82
	17806922	histidine triad nucleotide binding protein 2	Hint2	0.0014	0.0218	-1.4	7.25	7.73
	17642296	4-hydroxy-2-oxoglutarate aldolase 1	Hoga1	0.0014	0.0218	1.34	8.14	7.72
	17665507	poliovirus receptor-related 3	Pvrl3	0.0014	0.0218	1.38	6.65	6.19
	17773180	similar to ribosomal protein L21 [Source:RGD Symbol;Acc:1566270]	RGD1566270	0.0014	0.0218	1.55	4.91	4.27
	17857622	solute carrier family 29 (equilibrative nucleoside transporter), member 1	Slc29a1	0.0014	0.0218	1.54	5.63	5.01
	17841164	transcription factor CP2	Tfcp2	0.0014	0.0218	1.58	5.95	5.29
	17740565	trichohyalin	Tchh	0.0014	0.0218	-1.36	3.24	3.68
	17833060	cyclin dependent kinase 2	Cdk2	0.0014	0.0217	1.44	5.25	4.73
	17852466	DEAD (Asp-Glu-Ala-Asp) box polypeptide 10	Ddx10	0.0014	0.0217	1.49	4.6	4.02
	17667071	goosecoid homeobox 2	Gsc2	0.0014	0.0217	-1.36	2.16	2.6
	17703132	mast cell protease 1-like 1	Mcpt1l1	0.0014	0.0217	-1.23	1.54	1.83
	17641032	proprotein convertase subtilisin/kexin type 5	Pcsk5	0.0014	0.0217	1.73	3.84	3.05
	17623631	phospholipase A2, group XVI	Pla2g16	0.0014	0.0217	1.66	6.78	6.05
	17819642	protein kinase D3	Prkd3	0.0014	0.0217	1.38	7.67	7.2
	17659987	syntaxin binding protein 4	Stxbp4	0.0014	0.0217	1.67	5.85	5.11
	17842673	Bardet-Biedl syndrome 9	Bbs9	0.0014	0.0216	1.32	3.6	3.2
	17679219	cytochrome P450, family 3, subfamily a, polypeptide 73	Cyp3a73	0.0014	0.0216	2.63	8.01	6.62
	17719549	histone cluster 1, H2ak	Hist1h2ak	0.0014	0.0216	-1.63	3.49	4.2
	17618423	integrator complex subunit 4	Ints4	0.0014	0.0216	1.42	6.34	5.84
	17827041	similar to ubiquitin-conjugating enzyme E2R 2	LOC691546	0.0014	0.0216	1.48	5.55	4.99
	17873433	melanoma antigen, family E, 1	Magee1	0.0014	0.0216	-1.22	2.17	2.46
	17660535	aminopeptidase puromycin sensitive	Npepps	0.0014	0.0216	1.48	5.5	4.93
	17642441	nucleophosmin/nucleoplasmin, 3	Npm3	0.0014	0.0216	-1.62	3.16	3.86
	17846440	5 nucleotidase, ecto	Nt5e	0.0014	0.0216	1.37	7.67	7.21
	17786441	olfactory receptor 825	Olr825	0.0014	0.0216	1.27	2.49	2.14
	17658342	similar to 4933427D14Rik protein	RGD1304728	0.0014	0.0216	1.32	3.41	3
	17691403	zinc finger, MIZ-type containing 2	Zmiz2	0.0014	0.0216	-1.28	5.11	5.46
	17652091	DEAD (Asp-Glu-Ala-Asp) box helicase 42	Ddx42	0.0014	0.0215	1.36	5.61	5.16
	17770413	ficolin A	Fcna	0.0014	0.0215	-1.3	5.25	5.63
	17689699	glucosamine-6-phosphate deaminase 2	Gnpda2	0.0014	0.0215	1.27	2.19	1.85
	17612515	zinc finger protein 420-like; zinc finger protein 736-like	LOC102550851; LOC103690390	0.0014	0.0215	1.49	3.93	3.36
	17619637	microtubule associated monooxygenase, calponin and LIM domain containing 2	Mical2	0.0014	0.0215	-2.36	4.11	5.35
	17817269	papilin, proteoglycan-like sulfated glycoprotein	Papln	0.0014	0.0215	-1.27	2.89	3.24
	17632544	prostate tumor overexpressed 1	Ptov1	0.0014	0.0215	-1.44	5.62	6.15
	17800002	ubiquitin specific peptidase 1	Usp1	0.0014	0.0215	1.47	5.51	4.95
	17715470	CDK5 regulatory subunit associated protein 1-like 1	Cdkal1	0.0014	0.0214	1.62	5.02	4.32
	17682439	desumoylating isopeptidase 2	Desi2	0.0014	0.0214	1.37	6.58	6.12
	17873000	family with sequence similarity 155, member B	Fam155b	0.0014	0.0214	-1.31	2.2	2.58
	17829661	NSE2/MMS21 homolog, SMC5-SMC6 complex SUMO ligase	Nsmce2	0.0014	0.0214	1.22	6.34	6.05
	17639126	ribosomal protein S6 kinase, polypeptide 2	Rps6kb2	0.0014	0.0214	-1.56	4.25	4.89
	17673519	scavenger receptor class B, member 1	Scarb1	0.0014	0.0214	-1.45	7.12	7.65
	17690143	sel-1 suppressor of lin-12-like 3 (C. elegans)	Sel1l3	0.0014	0.0214	1.35	3.87	3.43
	17809986	tyrosine kinase with immunoglobulin-like and EGF-like domains 1	Tie1	0.0013	0.0213	1.28	4.65	4.29
	17744110	ATPase, H+ transporting, lysosomal accessory protein 1-like	Atp6ap1l	0.0013	0.0212	-1.8	2.08	2.92
	17643674	calcium regulated heat stable protein 1	Carhsp1	0.0013	0.0212	-1.36	7.32	7.76
	17642558	CUE domain containing 2	Cuedc2	0.0013	0.0212	-1.33	3.6	4.01
	17780827	N-acyl phosphatidylethanolamine phospholipase D	Napepld	0.0013	0.0212	-1.83	4.2	5.07
	17799332	orosomucoid 1	Orm1	0.0013	0.0212	1.55	9.67	9.03
	17854297	pleckstrin homology domain interacting protein	Phip	0.0013	0.0212	1.49	5.31	4.73
	17867058	protein tyrosine phosphatase, receptor type, M	Ptprm	0.0013	0.0212	-1.25	4.69	5.01
	17826169	small glutamine-rich tetratricopeptide repeat (TPR)-containing, alpha	Sgta	0.0013	0.0212	-1.26	6.14	6.48
	17827472	peptidyl-prolyl cis-trans isomerase A-like	LOC100909955	0.0013	0.0211	-1.25	2.94	3.26
	17659447	uncharacterized LOC102552988	LOC102552988	0.0013	0.0211	1.47	6.88	6.32
	17791198	retinoic acid receptor responder (tazarotene induced) 2	Rarres2	0.0013	0.0211	1.25	10.05	9.74
	17669865	similar to glyceraldehyde-3-phosphate dehydrogenase [Source:RGD Symbol;Acc:1564688]	RGD1564688	0.0013	0.0211	1.35	3.56	3.13
	17834196	A kinase (PRKA) anchor protein 8	Akap8	0.0013	0.021	1.21	4.52	4.25
	17820393	EH-domain containing 3	Ehd3	0.0013	0.021	-1.3	7.43	7.81
	17645550	glutamate receptor, metabotropic 6	Grm6	0.0013	0.021	-1.38	2.27	2.73
	17688506	heterogeneous nuclear ribonucleoprotein D	Hnrnpd	0.0013	0.021	1.24	7.16	6.85
	17616075	napsin A aspartic peptidase	Napsa	0.0013	0.021	-1.37	2.9	3.35
	17824668	immunoglobulin heavy chain variable region; low density lipoprotein receptor-related protein 3; Immunoglobulin heavy chain (gamma polypeptide)	LOC314492; Lrp3; Ighg	0.0013	0.0208	1.61	4.75	4.06
	17730342	MON1 secretory trafficking family member B	Mon1b	0.0013	0.0208	-1.28	4.63	4.99
	17696660	poly(A) polymerase gamma	Papolg	0.0013	0.0208	1.33	3.5	3.09
	17831582	selenoprotein O	Selo	0.0013	0.0208	-1.34	6.15	6.57
	17624534	transmembrane protein 2	Tmem2	0.0013	0.0208	1.44	6.39	5.86
	17863223	defensin beta 49	Defb49	0.0013	0.0207	1.37	2.37	1.91
	17677057	DnaJ (Hsp40) homolog, subfamily C, member 30	Dnajc30	0.0013	0.0207	-1.42	6.01	6.51
	17748101	folliculin interacting protein 2	Fnip2	0.0013	0.0207	-1.89	6.3	7.22
	17613089	HSPA binding protein, cytoplasmic cochaperone 1	Hspbp1	0.0013	0.0207	-1.37	4.87	5.32
	17824658	immunoglobulin heavy constant mu [Source:MGI Symbol;Acc:MGI:96448]; immunoglobulin heavy chain, alpha	Ighm; Igha	0.0013	0.0207	2.18	7.49	6.37
	17820752	ketohexokinase	Khk	0.0013	0.0207	-1.21	7.87	8.14
	17792100	Ig kappa chain V19-17-like [Source:RGD Symbol;Acc:6485939]	LOC100912707	0.0013	0.0207	2.39	2.93	1.67
	17639837	mitochondrial ribosomal protein L49	Mrpl49	0.0013	0.0207	1.37	5.14	4.69
	17707485	methylsterol monooxygenase 1	Msmo1	0.0013	0.0207	2.57	6.77	5.41
	17731406	NDRG family member 4	Ndrg4	0.0013	0.0207	-1.32	2.57	2.97
	17720784	phytanoyl-CoA 2-hydroxylase	Phyh	0.0013	0.0207	-1.22	10.95	11.23
	17822582	similar to Dehydrogenase/reductase SDR family member 7 precursor (Retinal short-chain dehydrogenase/reductase 4)	RGD1565002	0.0013	0.0207	1.51	6.12	5.52
	17707931	sorting nexin 25	Snx25	0.0013	0.0207	1.52	5.51	4.91
	17812843	transmembrane protein 201	Tmem201	0.0013	0.0207	-1.54	3.37	3.99
	17848969	trafficking protein, kinesin binding 1	Trak1	0.0013	0.0207	-1.5	5.99	6.57
	17743437	urate oxidase	Uox	0.0013	0.0207	1.52	10.46	9.85
	17857552	radial spoke head 9 homolog (Chlamydomonas)	Rsph9	0.0012	0.0204	-1.26	2.63	2.96
	17623457	splicing factor 1	Sf1	0.0013	0.0204	-1.25	6.7	7.01
	17653057	C1q and tumor necrosis factor related protein 1	C1qtnf1	0.0012	0.0203	1.51	4.21	3.62
	17850845	decapping enzyme, scavenger	Dcps	0.0012	0.0203	-1.37	4.49	4.95
	17690935	phosphatidylserine decarboxylase	Pisd	0.0012	0.0203	1.28	5.38	5.02
	17805509	RB1-inducible coiled-coil 1	Rb1cc1	0.0012	0.0203	1.42	6.77	6.26
	17857168	uncharacterized LOC100910668; uncharacterized LOC100911489	LOC100910668; LOC100911489	0.0012	0.0202	-1.38	2.44	2.9
	17696709	coiled-coil domain containing 85A; coiled-coil domain-containing protein 85A-like; coiled-coil domain containing 85A [Source:RGD Symbol;Acc:1311700]	Ccdc85a; LOC103690141	0.0012	0.0201	-1.27	2.26	2.6
	17734874	glutaredoxin (thioltransferase)	Glrx	0.0012	0.0201	1.67	8.2	7.46
	17694557	Kruppel-like factor 3 (basic)	Klf3	0.0012	0.0201	1.36	5.1	4.65
	17811703	low density lipoprotein receptor class A domain containing 2	Ldlrad2	0.0012	0.0201	-1.61	2.98	3.67
	17853843	lipase, hepatic	Lipc	0.0012	0.0201	-1.23	9.23	9.53
	17618410	NADH dehydrogenase (ubiquinone) 1, subcomplex unknown, 2	Ndufc2	0.0012	0.0201	1.33	7.94	7.53
	17830475	pyridoxal (pyridoxine, vitamin B6) phosphatase	Pdxp	0.0012	0.0201	-1.59	3.26	3.93
	17660030	ribosomal protein S24	Rps24	0.0012	0.0201	1.25	8.7	8.37
	17691861	exportin 1	Xpo1	0.0012	0.0201	1.46	6.38	5.83
	17692619	BTB (POZ) domain containing 8; BTB (POZ) domain containing 8 [Source:RGD Symbol;Acc:2321418]	Btbd8	0.0012	0.02	1.29	2.39	2.03
	17685842	aspartyl-tRNA synthetase 2 (mitochondrial)	Dars2	0.0012	0.02	1.32	4.41	4.01
	17623951	ferritin, heavy polypeptide 1	Fth1	0.0012	0.02	-1.34	9.69	10.12
	17767910	itchy E3 ubiquitin protein ligase	Itch	0.0012	0.02	1.31	7.18	6.79
	17720356	La ribonucleoprotein domain family, member 4B	Larp4b	0.0012	0.02	1.41	7.82	7.32
	17741804	solute carrier family 16, member 4	Slc16a4	0.0012	0.02	1.31	5.36	4.97
	17763976	acid phosphatase 2, lysosomal	Acp2	0.0012	0.0199	1.47	7.7	7.14
	17861690	alanine-glyoxylate aminotransferase	Agxt	0.0012	0.0199	-1.44	7.57	8.09
	17727822	cilia and flagella associated protein 20	Cfap20	0.0012	0.0199	-1.44	5.57	6.1
	17857086	raftlin lipid raft linker 1	Rftn1	0.0012	0.0199	-1.34	2.35	2.77
	17876190	solute carrier family 35 (UDP-galactose transporter), member A2	Slc35a2	0.0012	0.0199	-1.26	3.8	4.14
	17751509	tet methylcytosine dioxygenase 2	Tet2	0.0012	0.0199	1.37	4.86	4.4
	17763463	ubiquitin-conjugating enzyme E2L 6	Ube2l6	0.0012	0.0199	-1.52	4.94	5.55
	17742293	calponin 3, acidic	Cnn3	0.0012	0.0197	1.4	8.04	7.55
	17666083	disrupted in renal carcinoma 2	Dirc2	0.0012	0.0197	-1.29	5.17	5.54
	17677384	FSHD region gene 1-like 1	Frg1l1	0.0012	0.0197	1.87	5.36	4.46
	17791690	GPRIN family member 3	Gprin3	0.0012	0.0197	-1.62	6.57	7.27
	17808170	multiple EGF-like-domains 9	Megf9	0.0012	0.0197	-2.28	6.09	7.27
	17622657	MAS-related GPR, member F	Mrgprf	0.0012	0.0197	-1.27	2.93	3.28
	17724936	ribosomal protein L39	Rpl39	0.0012	0.0197	1.29	8.81	8.44
	17777418	sialic acid binding Ig-like lectin 1, sialoadhesin	Siglec1	0.0012	0.0197	-1.29	3.57	3.94
	17780393	lysine (K)-specific methyltransferase 2C	Kmt2c	0.0012	0.0196	1.46	5.9	5.35
	17698625	mitochondrial ribosomal protein L52	Mrpl52	0.0012	0.0196	-1.26	7.41	7.74
	17719119	similar to serine (or cysteine) proteinase inhibitor, clade B, member 9	RGD1562844	0.0012	0.0196	3.81	4.11	2.18
	17709842	guanine nucleotide binding protein-like 3 (nucleolar)	Gnl3	0.0012	0.0195	1.4	5.99	5.5
	17760353	surfeit 2	Surf2	0.0012	0.0195	-1.3	5.49	5.87
	17739958	ash1 (absent, small, or homeotic)-like (Drosophila)	Ash1l	0.0012	0.0194	1.26	6.6	6.27
	17865613	cyclin Pas1/PHO80 domain containing 1	Cnppd1	0.0012	0.0194	-1.47	7.16	7.71
	17631972	LSM14A mRNA processing body assembly factor	Lsm14a	0.0012	0.0194	1.31	6.13	5.73
	17675701	cytochrome P450, family 3, subfamily a, polypeptide 18	Cyp3a18	0.0011	0.0193	1.79	9.78	8.94
	17732368	F-box and WD repeat domain containing 9	Fbxw9	0.0011	0.0193	-1.23	4.57	4.87
	17689469	FRY-like	Fryl	0.0011	0.0193	1.2	5.18	4.91
	17653953	heme oxygenase 2	Hmox2	0.0011	0.0193	-1.41	3.35	3.85
	17807756	alpha-2u globulin PGCL3; major urinary protein-like	LOC259244; LOC102548083	0.0011	0.0192	1.82	7.9	7.04
	17678140	ribosomal protein L6	Rpl6	0.0011	0.0192	1.39	8.15	7.67
	17676101	solute carrier family 29 (equilibrative nucleoside transporter), member 4	Slc29a4	0.0011	0.0192	-1.22	2.76	3.04
	17730018	tyrosine aminotransferase	Tat	0.0011	0.0191	3.27	10.62	8.91
	17746636	fibronectin type III domain containing 3B	Fndc3b	0.0011	0.019	-1.82	6.28	7.14
	17630974	zinc finger protein 59-like; putative zinc finger protein 833	LOC102553760; LOC103695016	0.0011	0.019	1.41	1.99	1.49
	17757096	nudix (nucleoside diphosphate linked moiety X)-type motif 3	Nudt3	0.0011	0.019	-1.37	5.59	6.05
	17881126	similar to ribosomal protein L27a	RGD1560633	0.0011	0.019	1.75	5.31	4.51
	17681491	selectin L	Sell	0.0011	0.019	1.6	3.57	2.89
	17716099	tubulin folding cofactor E	Tbce	0.0011	0.019	1.49	5.01	4.43
	17843863	apolipoprotein A-V	Apoa5	0.0011	0.0189	1.24	9.85	9.54
	17744890	cyclin B1	Ccnb1	0.0011	0.0189	-1.42	1.69	2.19
	17776701	centrosomal protein 152	Cep152	0.0011	0.0189	-1.32	4.01	4.4
	17741434	cold shock domain containing E1, RNA binding	Csde1	0.0011	0.0189	1.26	7.13	6.8
	17826812	cytochrome P450, family 4, subfamily f, polypeptide 4	Cyp4f4	0.0011	0.0189	1.43	8.31	7.79
	17728978	interleukin 15	Il15	0.0011	0.0189	1.55	2.73	2.09
	17811503	NIPA-like domain containing 3	Nipal3	0.0011	0.0189	-1.39	3.43	3.91
	17768720	protein kinase (cAMP-dependent, catalytic) inhibitor gamma	Pkig	0.0011	0.0189	-1.39	4.91	5.38
	17796694	ribosomal protein L7	Rpl7	0.0011	0.0189	1.28	7.02	6.66
	17669997	interleukin 1 receptor accessory protein	Il1rap	0.0011	0.0188	1.35	7.81	7.37
	17769590	opioid growth factor receptor	Ogfr	0.0011	0.0188	-1.48	5.37	5.93
	17781581	PHD finger protein 14	Phf14	0.0011	0.0188	1.28	4.22	3.87
	17724752	Rho-associated coiled-coil containing protein kinase 1	Rock1	0.0011	0.0188	1.44	7.04	6.52
	17843969	transmembrane protease, serine 5	Tmprss5	0.0011	0.0188	-1.26	2.53	2.86
	17686022	flavin containing monooxygenase 4	Fmo4	0.0011	0.0187	1.72	4.32	3.54
	17830353	apolipoprotein L, 3	Apol3	0.0011	0.0186	-1.23	3.74	4.04
	17873634	apolipoprotein O-like	Apool	0.0011	0.0186	1.29	5.56	5.2
	17786674	BCL2-like 13 (apoptosis facilitator)	Bcl2l13	0.0011	0.0186	1.53	4.91	4.3
	17707999	cytochrome P450, family 4, subfamily v, polypeptide 3	Cyp4v3	0.0011	0.0186	1.57	8.82	8.16
	17846887	debranching RNA lariats 1	Dbr1	0.0011	0.0186	1.23	4.67	4.37
	17878641	choroideremia (Rab escort protein 1)	Chm	0.0011	0.0186	1.34	5.61	5.19
	17654277	3-phosphoinositide dependent protein kinase-1	Pdpk1	0.0011	0.0186	1.3	7.11	6.74
	17649553	adaptor-related protein complex 2, beta 1 subunit; AP-2 complex subunit beta-like	Ap2b1; LOC103690090	0.0011	0.0185	1.3	6.45	6.07
	17846023	bone morphogenetic protein 5	Bmp5	0.0011	0.0185	1.88	5.36	4.45
	17782982	glutathione S-transferase kappa 1	Gstk1	0.0011	0.0185	-1.43	8.66	9.18
	17822054	ferritin light chain 2; ferritin light chain 2 [Source:RGD Symbol;Acc:2325062]	LOC100359668	0.0011	0.0185	-1.35	9.96	10.39
	17620419	retinoblastoma binding protein 6	Rbbp6	0.0011	0.0185	1.37	5.72	5.27
	17680024	solute carrier family 45, member 3	Slc45a3	0.0011	0.0185	-1.26	3.06	3.4
	17730922	zinc finger protein (C2H2 type) 276	Zfp276	0.0011	0.0185	-1.34	3.49	3.91
	17719497	histone cluster 1, H2ah	Hist1h2ah	0.0011	0.0184	-1.53	1.88	2.49
	17662617	nucleolar protein 11	Nol11	0.0011	0.0184	1.52	5.06	4.46
	17774042	reticulon 4 receptor-like 2	Rtn4rl2	0.0011	0.0184	-2.13	4.06	5.15
	17776050	transmembrane protein 87A	Tmem87a	0.0011	0.0184	1.45	4.79	4.25
	17839486	cytochrome P450, family 2, subfamily d, polypeptide 1	Cyp2d1	0.0011	0.0183	-1.35	8.99	9.43
	17684052	inhibitor of kappa light polypeptide gene enhancer in B-cells, kinase epsilon	Ikbke	0.0011	0.0183	1.44	3.88	3.35
	17728129	Hermansky-Pudlak syndrome 4	Hps4	0.001	0.0182	-1.81	4.25	5.11
	17648434	MAX network transcriptional repressor	Mnt	0.0011	0.0182	-1.26	3.26	3.59
	17672014	poly (A) polymerase beta (testis specific)	Papolb	0.001	0.0182	-1.28	2.07	2.42
	17682910	RAB3 GTPase activating protein subunit 2	Rab3gap2	0.0011	0.0182	1.49	5.35	4.78
	17836191	Ras association (RalGDS/AF-6) domain family member 3	Rassf3	0.001	0.0182	1.31	7.48	7.08
	17713324	ring finger protein 170	Rnf170	0.001	0.0182	1.58	4.28	3.62
	17735521	small glutamine-rich tetratricopeptide repeat (TPR)-containing, beta	Sgtb	0.001	0.0182	-2.61	3.45	4.83
	17729109	solute carrier family 10, member 7	Slc10a7	0.001	0.0182	1.42	4.75	4.24
	17759134	solute carrier family 16 (aromatic amino acid transporter), member 10	Slc16a10	0.001	0.0182	1.85	8.61	7.72
	17750926	solute carrier family 35 (UDP-N-acetylglucosamine (UDP-GlcNAc) transporter), member A3	Slc35a3	0.0011	0.0182	1.36	6.31	5.87
	17765918	StAR-related lipid transfer (START) domain containing 7	Stard7	0.0011	0.0182	1.3	5.94	5.57
	17667391	zinc finger protein 654; zinc finger protein 654 [Source:RGD Symbol;Acc:1308321]	Zfp654	0.0011	0.0182	1.69	5.57	4.82
	17789529	Bet1 golgi vesicular membrane trafficking protein	Bet1	0.001	0.018	1.43	7.17	6.65
	17750180	capping protein (actin filament) muscle Z-line, alpha 1	Capza1	0.001	0.018	1.5	6.59	6.01
	17792586	INO80 complex subunit B	Ino80b	0.001	0.018	-1.31	4.37	4.76
	17641933	uncharacterized LOC103691183	LOC103691183	0.001	0.018	-2.44	7.37	8.65
	17679325	similar to RIKEN cDNA 2310035C23	RGD1307235	0.001	0.018	1.66	4.98	4.25
	17729720	cadherin 1	Cdh1	0.001	0.0179	1.59	7.55	6.88
	17748119	electron-transferring-flavoprotein dehydrogenase	Etfdh	0.001	0.0179	1.24	9.16	8.85
	17768109	RNA-binding region containing protein 2-like [Source:RGD Symbol;Acc:2322124]	LOC100360432	0.001	0.0179	1.66	3.14	2.4
	17718628	ninjurin 1	Ninj1	0.001	0.0179	-1.32	6.78	7.18
	17654586	nucleotide binding protein 2	Nubp2	0.001	0.0179	-1.36	5.9	6.34
	17662632	phosphatidylinositol transfer protein, cytoplasmic 1	Pitpnc1	0.001	0.0179	1.36	6.32	5.88
	17852768	S-phase cyclin A-associated protein in the ER	Scaper	0.001	0.0179	1.62	4.86	4.16
	17662546	SMAD specific E3 ubiquitin protein ligase 2	Smurf2	0.001	0.0179	1.31	5.65	5.26
	17691367	YKT6 v-SNARE homolog (S. cerevisiae)	Ykt6	0.001	0.0179	-1.79	4.79	5.63
	17847732	DALR anticodon binding domain containing 3	Dalrd3	0.001	0.0178	-1.34	4.98	5.4
	17705179	dopachrome tautomerase	Dct	0.001	0.0178	-1.3	1.9	2.27
	17831240	SAMM50 sorting and assembly machinery component	Samm50	0.001	0.0178	1.39	6.22	5.74
	17848752	acetyl-CoA acyltransferase 1A	Acaa1	0.001	0.0177	-1.33	7.61	8.03
	17738827	Rho guanine nucleotide exchange factor (GEF) 26	Arhgef26	0.001	0.0177	-1.59	6.86	7.53
	17782353	2,3-bisphosphoglycerate mutase	Bpgm	0.001	0.0177	-1.57	4.93	5.58
	17750298	choline/ethanolamine phosphotransferase 1	Cept1	0.001	0.0177	1.39	7.45	6.98
	17722560	IK cytokine, down-regulator of HLA II	Ik	0.001	0.0177	1.37	6.93	6.47
	17643566	lipopolysaccharide-induced TNF factor	Litaf	0.001	0.0177	-1.58	6.02	6.67
	17660843	nuclear receptor subfamily 1, group D, member 1	Nr1d1	0.001	0.0177	-2.78	6.44	7.91
	17684134	transmembrane and coiled-coil domain family 2	Tmcc2	0.001	0.0177	-1.54	3.09	3.71
	17621031	branched chain ketoacid dehydrogenase kinase	Bckdk	0.001	0.0176	-1.25	5.68	6
	17859826	neuropilin 2	Nrp2	0.001	0.0176	1.56	5.97	5.33
	17697491	proteasome 26S subunit, non-ATPase 6	Psmd6	0.001	0.0176	1.57	7.13	6.49
	17726916	protein tyrosine phosphatase, non-receptor type 2	Ptpn2	0.001	0.0176	1.52	5.76	5.16
	17841770	similar to Hypothetical protein MGC31278	RGD1564420	0.001	0.0176	1.29	7.15	6.78
	17779595	transmembrane protein 189	Tmem189	0.001	0.0176	-1.28	4.98	5.33
	17619676	parvin, alpha	Parva	0.001	0.0175	1.32	6.47	6.07
	17828172	calcyphosine 2	Caps2	0.001	0.0174	1.39	2.67	2.19
	17862724	2-deoxynucleoside 5-phosphate N-hydrolase 1	Dnph1	0.001	0.0174	-1.99	3.55	4.54
	17701689	fermitin family member 2	Fermt2	0.001	0.0174	1.32	6.78	6.37
	17828032	lin-7 homolog a (C. elegans); protein lin-7 homolog A-like; uncharacterized LOC103690159	Lin7a; LOC100911160; LOC103690159	0.001	0.0174	1.43	7.58	7.06
	17641662	lipase A, lysosomal acid, cholesterol esterase	Lipa	0.001	0.0174	1.55	8.9	8.27
	17690210	peroxisome proliferator-activated receptor gamma, coactivator 1 alpha	Ppargc1a	0.001	0.0174	2.24	4.94	3.78
	17651720	signal peptide peptidase like 2C	Sppl2c	0.001	0.0174	-1.31	2.43	2.82
	17833531	thimet oligopeptidase 1	Thop1	0.001	0.0174	-1.35	4.03	4.47
	17698748	dehydrogenase/reductase (SDR family) member 4	Dhrs4	0.001	0.0173	-1.26	8.74	9.07
	17687717	hydroxysteroid 11-beta dehydrogenase 1	Hsd11b1	0.001	0.0173	1.5	9.51	8.93
	17867345	hypothetical protein LOC310926; 45S pre-ribosomal RNA	LOC310926; Rn45s	0.001	0.0173	-1.28	10.83	11.18
	17625392	phospholipase C, epsilon 1	Plce1	0.001	0.0173	1.69	4.66	3.9
	17855106	similar to RIKEN cDNA 1300017J02	RGD1310507	0.001	0.0173	-1.23	9.23	9.53
	17735688	phosphodiesterase 4D, cAMP-specific	Pde4d	0.001	0.0172	1.82	7.14	6.27
	17837644	ArfGAP with SH3 domain, ankyrin repeat and PH domain 1	Asap1	0.0009	0.0171	1.72	5.22	4.44
	17839408	desumoylating isopeptidase 1	Desi1	0.0009	0.0171	-1.41	5.81	6.3
	17744974	erbb2 interacting protein	Erbb2ip	0.0009	0.0171	1.64	6.09	5.38
	17805935	family with sequence similarity 92, member A1	Fam92a1	0.0009	0.0171	1.35	4.31	3.88
	17786080	interleukin 17 receptor C	Il17rc	0.0009	0.0171	-1.41	4.21	4.71
	17700482	LIM domain 7	Lmo7	0.0009	0.0171	1.72	4.98	4.2
	17630847	latent transforming growth factor beta binding protein 4	Ltbp4	0.0009	0.0171	-1.4	3.8	4.28
	17828139	nucleosome assembly protein 1-like 1	Nap1l1	0.0009	0.0171	1.67	6.67	5.93
	17653412	nuclear prelamin A recognition factor	Narf	0.0009	0.0171	1.48	5.41	4.84
	17656917	ubiquitin specific peptidase 22	Usp22	0.001	0.0171	-1.39	6.72	7.19
	17822008	Ral GTPase activating protein, alpha subunit 1 (catalytic); microRNA 3593	Ralgapa1; Mir3593	0.0009	0.017	1.21	3.97	3.69
	17667972	crystallin, zeta (quinone reductase)-like 1	Cryzl1	0.0009	0.0169	1.23	3.94	3.64
	17663949	actin, gamma 1	Actg1	0.0009	0.0168	2.39	9.56	8.3
	17846980	anaphase promoting complex subunit 13	Anapc13	0.0009	0.0168	1.33	6.79	6.38
	17662528	DEAD (Asp-Glu-Ala-Asp) box helicase 5	Ddx5	0.0009	0.0168	1.33	9.59	9.19
	17838034	microRNA 151	Mir151	0.0009	0.0168	-1.2	1.76	2.03
	17811980	NECAP endocytosis associated 2	Necap2	0.0009	0.0168	-1.52	3.7	4.31
	17746462	phosphodiesterase 7A	Pde7a	0.0009	0.0168	1.34	2.9	2.48
	17739986	pyruvate kinase, liver and RBC	Pklr	0.0009	0.0168	-1.49	6.99	7.57
	17752507	RT1 class Ib, locus S3	RT1-S3	0.0009	0.0168	-1.66	6.6	7.34
	17819025	zinc finger, FYVE domain containing 21	Zfyve21	0.0009	0.0168	1.53	4.87	4.25
	17850643	triosephosphate isomerase	LOC500959	0.0009	0.0167	2.51	6.49	5.17
	17835125	solute carrier family 25 (mitochondrial carrier, phosphate carrier), member 3	Slc25a3	0.0009	0.0167	1.26	7.64	7.3
	17726564	GrpE-like 2, mitochondrial	Grpel2	0.0009	0.0166	1.85	4.69	3.81
	17688858	ankyrin repeat domain 17	Ankrd17	0.0009	0.0165	1.4	6.63	6.15
	17718575	asporin	Aspn	0.0009	0.0165	1.26	2.11	1.77
	17858443	cytochrome c oxidase subunit Vb	Cox5b	0.0009	0.0165	1.26	7.69	7.35
	17616470	D site of albumin promoter (albumin D-box) binding protein	Dbp	0.0009	0.0165	-2.78	7.88	9.36
	17621768	O-6-methylguanine-DNA methyltransferase	Mgmt	0.0009	0.0165	-1.74	5.21	6.02
	17654574	NADH dehydrogenase (ubiquinone) 1 beta subcomplex, 10	Ndufb10	0.0009	0.0165	-1.38	6.11	6.57
	17682147	transgelin 2	Tagln2	0.0009	0.0165	-1.71	5.58	6.35
	17672349	zinc finger with KRAB and SCAN domains 1	Zkscan1	0.0009	0.0165	1.73	5.62	4.83
	17719811	AT rich interactive domain 4B (Rbp1 like)	Arid4b	0.0009	0.0164	1.65	5.33	4.61
	17650549	homeobox B2	Hoxb2	0.0009	0.0164	-1.37	2.91	3.37
	17723832	MALT1 paracaspase	Malt1	0.0009	0.0164	1.78	4.69	3.86
	17817076	solute carrier family 39, member 9	Slc39a9	0.0009	0.0164	-1.25	5.73	6.04
	17794224	ankyrin repeat domain 26	Ankrd26	0.0009	0.0163	1.61	3.62	2.94
	17656078	liver-expressed antimicrobial peptide 2	Leap2	0.0009	0.0163	-1.84	5.67	6.55
	17771904	suppressor of cancer cell invasion	Scai	0.0009	0.0163	1.79	4.58	3.74
	17820740	abhydrolase domain containing 1	Abhd1	0.0009	0.0162	-1.61	6.64	7.33
	17811645	Eph receptor A8	Epha8	0.0009	0.0162	-1.35	2.46	2.89
	17655205	endoplasmic reticulum-golgi intermediate compartment 1	Ergic1	0.0009	0.0162	-1.86	7.57	8.46
	17620845	fibrosin; proline rich 14	Fbrs; Prr14	0.0009	0.0162	-1.22	4.15	4.44
	17730290	GABA(A) receptor-associated protein like 2	Gabarapl2	0.0009	0.0162	1.21	6.33	6.06
	17683539	similar to heat shock protein 1, alpha	LOC680491	0.0009	0.0162	2.25	6.42	5.25
	17648697	ribosomal protein L37	Rpl37	0.0009	0.0162	1.25	9.18	8.86
	17871000	sushi-repeat-containing protein, X-linked	Srpx	0.0009	0.0162	1.6	3.73	3.05
	17644476	chloride channel, voltage-sensitive 7	Clcn7	0.0009	0.0161	-1.65	4	4.72
	17827853	polypeptide N-acetylgalactosaminyltransferase 4	Galnt4	0.0009	0.0161	-1.47	4.43	4.99
	17799113	guanine nucleotide binding protein (G protein), gamma 10	Gng10	0.0009	0.0161	-1.7	4.26	5.02
	17787651	hypothetical protein LOC100360120; hypothetical protein LOC100360120 [Source:RGD Symbol;Acc:2322729]	LOC100360120	0.0009	0.0161	1.27	7.14	6.8
	17793841	cell death-inducing DFFA-like effector c	Cidec	0.0009	0.016	-1.58	6.3	6.96
	17689957	similar to RIKEN cDNA 0610040J01	LOC498368	0.0009	0.016	1.77	5.89	5.07
	17663375	WW domain binding protein 2	Wbp2	0.0009	0.016	-1.31	7.15	7.54
	17844292	proteasome subunit alpha 4	Psma4	0.0009	0.0159	1.28	8.1	7.75
	17681998	Cd48 molecule	Cd48	0.0008	0.0158	1.58	7.02	6.36
	17774514	damage specific DNA binding protein 2	Ddb2	0.0008	0.0158	1.57	4.51	3.86
	17863017	ectonucleotide pyrophosphatase/phosphodiesterase 5	Enpp5	0.0008	0.0158	1.95	5.26	4.3
	17874195	claudin 2	Cldn2	0.0008	0.0157	1.46	6.02	5.48
	17674846	nucleolar complex associated 4 homolog	Noc4l	0.0008	0.0157	-1.38	3.13	3.59
	17862429	sulfotransferase family, cytosolic, 1C, member 2a	Sult1c2a	0.0008	0.0157	1.93	8.01	7.07
	17714488	ubiquitin interaction motif containing 1	Uimc1	0.0008	0.0157	1.29	4.78	4.41
	17732834	inositol polyphosphate-4-phosphatase, type II	Inpp4b	0.0008	0.0156	1.55	3.68	3.05
	17706008	Scm-like with four mbt domains 1	Sfmbt1	0.0008	0.0156	1.38	5.17	4.7
	17709230	growth arrest specific 6	Gas6	0.0008	0.0155	-2.83	6.04	7.54
	17790755	homeodomain interacting protein kinase 2	Hipk2	0.0008	0.0155	1.54	6.91	6.28
	17681237	hypothetical protein LOC100302372	LOC100302372	0.0008	0.0155	1.6	4.08	3.4
	17728615	similar to Guanine nucleotide-binding protein G(I)/G(S)/G(O) gamma-12 subunit precursor	LOC685513	0.0008	0.0155	-1.34	3.97	4.4
	17723786	one cut homeobox 2	Onecut2	0.0008	0.0155	-1.4	7.46	7.95
	17803740	regulator of chromosome condensation 2	Rcc2	0.0008	0.0155	-1.79	4.26	5.1
	17735011	metallo-beta-lactamase domain containing 2	Mblac2	0.0008	0.0154	1.55	4.7	4.07
	17818669	microRNA 666	Mir666	0.0008	0.0154	-1.38	2.05	2.52
	17662967	solute carrier family 39, member 11	Slc39a11	0.0008	0.0154	-1.46	4.39	4.94
	17810944	syndecan 3	Sdc3	0.0008	0.0153	-1.38	5.3	5.76
	17863116	tumor necrosis factor receptor superfamily, member 21	Tnfrsf21	0.0008	0.0153	-1.77	3.32	4.15
	17749998	VANGL planar cell polarity protein 1	Vangl1	0.0008	0.0153	1.78	5.17	4.34
	17796579	chromatin target of PRMT1	Chtop	0.0008	0.015	-2.08	5.33	6.39
	17717611	iroquois homeobox 2	Irx2	0.0008	0.015	-1.31	2.19	2.57
	17869726	intersectin 2	Itsn2	0.0008	0.015	1.52	6.26	5.65
	17744990	neurolysin (metallopeptidase M3 family)	Nln	0.0008	0.015	-1.37	5.55	6
	17664047	sirtuin 7	Sirt7	0.0008	0.015	-1.33	3.78	4.19
	17832573	sterol O-acyltransferase 2	Soat2	0.0008	0.015	1.44	6.35	5.82
	17703625	SPRY domain containing 7	Spryd7	0.0008	0.015	1.43	7.91	7.39
	17691602	transmembrane protein 161B-like	LOC685655	0.0008	0.0149	1.67	4.32	3.58
	17771742	olfactory receptor 422	Olr422	0.0008	0.0149	-1.53	4.95	5.56
	17847325	ribosomal RNA processing 9, small subunit (SSU) processome component, homolog (yeast)	Rrp9	0.0008	0.0149	-1.65	3.08	3.8
	17819927	ATP-binding cassette, subfamily G (WHITE), member 5	Abcg5	0.0008	0.0148	-1.57	3.48	4.14
	17837591	family with sequence similarity 84, member B	Fam84b	0.0008	0.0148	1.54	6.95	6.32
	17745475	nicotinamide nucleotide transhydrogenase	Nnt	0.0008	0.0148	-1.28	7.33	7.69
	17763669	actin, gamma 1	Actg1	0.0008	0.0147	2.45	9.75	8.46
	17671827	aminoacyl tRNA synthetase complex-interacting multifunctional protein 2	Aimp2	0.0008	0.0147	-1.53	5	5.61
	17673661	cyclin-dependent kinase 2 associated protein 1	Cdk2ap1	0.0008	0.0147	-1.46	5.98	6.53
	17706865	DET1 and DDB1 associated 1	Dda1	0.0008	0.0147	-1.39	4.96	5.44
	17649667	DEAD (Asp-Glu-Ala-Asp) box polypeptide 52	Ddx52	0.0008	0.0147	1.55	4.63	4
	17837585	family with sequence similarity 84, member B	Fam84b	0.0008	0.0147	1.35	2.76	2.33
	17827561	leukotriene A4 hydrolase	Lta4h	0.0008	0.0147	1.36	5.47	5.02
	17706681	mediator complex subunit 26	Med26	0.0008	0.0147	-1.33	3.69	4.11
	17854922	muscle RAS oncogene homolog	Mras	0.0008	0.0147	1.65	3.82	3.1
	17880969	small nuclear ribonucleoprotein D2-like	Snrpd2l	0.0008	0.0147	-1.43	5.32	5.83
	17719860	supervillin	Svil	0.0008	0.0147	1.7	4.22	3.46
	17702051	angiogenin, ribonuclease A family, member 2	Ang2	0.0007	0.0146	1.33	2.12	1.7
	17801108	ATP synthase mitochondrial F1 complex assembly factor 1	Atpaf1	0.0007	0.0146	1.22	5.38	5.1
	17695704	LIM domain kinase 2	Limk2	0.0007	0.0146	1.43	5.28	4.76
	17785328	monoglyceride lipase	Mgll	0.0007	0.0146	-1.48	5.5	6.07
	17859523	NADH dehydrogenase (ubiquinone) 1 beta subcomplex 3	Ndufb3	0.0007	0.0146	1.49	6.34	5.77
	17643794	rogdi homolog	Rogdi	0.0007	0.0146	-1.31	5.75	6.14
	17750657	syntaxin binding protein 3	Stxbp3	0.0007	0.0146	1.33	5.96	5.55
	17707973	toll-like receptor 3	Tlr3	0.0007	0.0146	1.62	5.88	5.18
	17778928	TELO2 interacting protein 1	Tti1	0.0007	0.0146	1.38	5.97	5.5
	17679606	cytoplasmic linker associated protein 1	Clasp1	0.0007	0.0145	1.32	4.16	3.76
	17707173	CREB regulated transcription coactivator 1	Crtc1	0.0007	0.0145	-1.51	4.19	4.78
	17749620	Fc fragment of IgG, high affinity Ia, receptor (CD64)	Fcgr1a	0.0007	0.0145	1.69	4.97	4.21
	17767889	chromatin modifying protein 4B-like 1	Chmp4bl1	0.0007	0.0145	-1.3	6.89	7.27
	17755007	leucine rich repeat containing 20	Lrrc20	0.0007	0.0145	-1.42	3.51	4.02
	17738845	membrane metallo-endopeptidase	Mme	0.0007	0.0145	-1.48	1.89	2.46
	17856280	anoctamin 10	Ano10	0.0007	0.0144	1.42	5.29	4.79
	17636104	achaete-scute family bHLH transcription factor 3; TMEM9 domain family, member B	Ascl3; Tmem9b	0.0007	0.0144	2.24	3.61	2.45
	17869297	fem-1 homolog a (C. elegans)	Fem1a	0.0007	0.0144	-1.37	5.84	6.3
	17611414	protein phosphatase 1, regulatory (inhibitor) subunit 14c	Ppp1r14c	0.0007	0.0144	-1.3	2.05	2.43
	17732442	peroxiredoxin 2	Prdx2	0.0007	0.0144	-1.44	5.3	5.83
	17656524	ring finger protein 187	Rnf187	0.0007	0.0144	-1.4	5.86	6.34
	17647696	asialoglycoprotein receptor 1	Asgr1	0.0007	0.0143	-1.28	9.5	9.85
	17697914	cell growth regulator with ring finger domain 1	Cgrrf1	0.0007	0.0143	1.5	6.21	5.63
	17683194	integrator complex subunit 7	Ints7	0.0007	0.0143	1.51	4.48	3.89
	17691886	ubiquitin specific peptidase 34	Usp34	0.0007	0.0143	1.49	6.48	5.91
	17746871	DCN1, defective in cullin neddylation 1, domain containing 1; uncharacterized LOC102553014	Dcun1d1; LOC102553014	0.0007	0.0142	1.35	7.23	6.79
	17678226	DEAD (Asp-Glu-Ala-Asp) box polypeptide 54	Ddx54	0.0007	0.0142	-1.39	4.85	5.32
	17623813	glucosidase, alpha; neutral AB	Ganab	0.0007	0.0142	-1.27	7.64	7.98
	17664996	myxovirus (influenza virus) resistance 2	Mx2	0.0007	0.0142	-1.58	2.75	3.41
	17788626	ATP-binding cassette, subfamily B (MDR/TAP), member 8	Abcb8	0.0007	0.0141	-1.28	4.07	4.43
	17725417	receptor accessory protein 5	Reep5	0.0007	0.0141	-1.55	5.24	5.88
	17718493	similar to serine/threonine kinase	RGD1565598	0.0007	0.0141	-1.36	2.72	3.16
	17880082	ribosomal protein L10	Rpl10	0.0007	0.0141	1.76	7.64	6.83
	17812584	angiotensin II receptor-associated protein	Agtrap	0.0007	0.014	-1.84	4.29	5.17
	17624643	dedicator of cytokinesis 8	Dock8	0.0007	0.014	1.42	5.49	4.98
	17751329	epidermal growth factor	Egf	0.0007	0.014	1.5	4.96	4.38
	17827365	insulin-like growth factor 1	Igf1	0.0007	0.014	-1.4	9.96	10.44
	17674478	malectin	Mlec	0.0007	0.014	-1.57	6.65	7.3
	17770512	RGD1564379	RGD1564379	0.0007	0.014	-1.58	4.65	5.31
	17844525	secretory carrier membrane protein 2	Scamp2	0.0007	0.014	-1.3	5.33	5.71
	17633011	synaptogyrin 4	Syngr4	0.0007	0.014	-1.34	2.15	2.57
	17731459	U6 snRNA biogenesis 1	Usb1	0.0007	0.014	-1.33	3.96	4.37
	17686515	Fc receptor-like B	Fcrlb	0.0007	0.0139	-1.26	2.77	3.1
	17865129	KAT8 regulatory NSL complex subunit 1-like	Kansl1l	0.0007	0.0139	1.58	4.67	4.02
	17806222	mannosidase, endo-alpha	Manea	0.0007	0.0139	1.41	7.77	7.28
	17739683	mitochondrial ribosomal protein L24	mrpl24	0.0007	0.0139	-1.51	2.92	3.52
	17822097	forkhead box A1	Foxa1	0.0007	0.0138	-2.26	6.21	7.38
	17783436	transmembrane protein 176A	Tmem176a	0.0007	0.0138	1.26	10.23	9.89
	17696211	insulin-like growth factor binding protein 3	Igfbp3	0.0007	0.0137	-1.65	6.85	7.57
	17742934	endomucin	Emcn	0.0007	0.0136	1.24	5.37	5.05
	17642606	5-nucleotidase, cytosolic II	Nt5c2	0.0007	0.0136	1.41	5.78	5.29
	17692053	polyribonucleotide nucleotidyltransferase 1	Pnpt1	0.0007	0.0136	1.44	6.04	5.51
	17765314	synaptosomal-associated protein 23	Snap23	0.0007	0.0136	1.68	6	5.26
	17819347	gamma-2a immunoglobulin heavy chain	IgG-2a	0.0007	0.0135	4.85	6.84	4.56
	17793055	similar to 40S ribosomal protein S25; ribosomal protein s25	LOC685085; Rps25	0.0007	0.0135	1.34	8.5	8.07
	17806156	POU class 3 homeobox 2	Pou3f2	0.0007	0.0135	-1.31	2.51	2.89
	17772613	RNA binding motif, single stranded interacting protein 1	Rbms1	0.0007	0.0135	1.55	4.72	4.09
	17699353	regulator of chromosome condensation (RCC1) and BTB (POZ) domain containing protein 1	Rcbtb1	0.0007	0.0135	1.23	6.56	6.26
	17640237	solute carrier family 22, member 25	Slc22a25	0.0007	0.0135	1.41	2.99	2.49
	17880444	solute carrier family 25 (mitochondrial carrier; adenine nucleotide translocator), member 6	Slc25a6	0.0007	0.0135	1.31	8.4	8.01
	17784921	zinc finger protein 638	Zfp638	0.0007	0.0135	1.52	5.83	5.23
	17823979	BTB (POZ) domain containing 7	Btbd7	0.0006	0.0134	1.31	4.94	4.56
	17853273	glucuronic acid epimerase	Glce	0.0006	0.0134	1.37	4.35	3.9
	17663401	mitochondrial ribosomal protein L38	Mrpl38	0.0006	0.0134	-1.42	5.53	6.03
	17714109	ATP/GTP binding protein 1	Agtpbp1	0.0006	0.0133	-1.39	2.19	2.67
	17848531	CKLF-like MARVEL transmembrane domain containing 6	Cmtm6	0.0006	0.0133	-1.32	5.24	5.64
	17729466	CCCTC-binding factor (zinc finger protein)	Ctcf	0.0006	0.0133	1.31	6.37	5.98
	17825993	guanine nucleotide binding protein, alpha 15	Gna15	0.0006	0.0133	-1.4	2.74	3.23
	17766037	MER proto-oncogene, tyrosine kinase	Mertk	0.0006	0.0133	1.63	6	5.29
	17838546	5-oxoprolinase (ATP-hydrolysing)	Oplah	0.0006	0.0133	-1.53	6.76	7.38
	17689430	ubiquitin specific peptidase 46	Usp46	0.0006	0.0133	1.78	5.5	4.66
	17809565	aldo-keto reductase family 1, member A1 (aldehyde reductase)	Akr1a1	0.0006	0.0132	1.42	8.23	7.72
	17689895	replication factor C (activator 1) 1	Rfc1	0.0006	0.0132	1.67	5.97	5.24
	17828810	carboxypeptidase Q	Cpq	0.0006	0.0131	-1.35	7.8	8.24
	17677207	CGRP receptor component	Crcp	0.0006	0.0131	1.44	6.68	6.15
	17637939	early B-cell factor 3	Ebf3	0.0006	0.0131	-1.24	2.13	2.44
	17775150	eukaryotic translation initiation factor 3, subunit M	Eif3m	0.0006	0.0131	1.59	8.21	7.55
	17620830	fibrosin; proline rich 14	Fbrs; Prr14	0.0006	0.0131	-1.37	4.24	4.7
	17826315	Kruppel-like factor 16	Klf16	0.0006	0.0131	-1.27	3.12	3.46
	17639077	NADH dehydrogenase (ubiquinone) flavoprotein 1	Ndufv1	0.0006	0.0131	-1.27	7.48	7.83
	17726070	similar to c-Mpl binding protein	RGD1305704	0.0006	0.0131	1.22	6.94	6.65
	17692307	ribosomal protein L41	Rpl41	0.0006	0.0131	1.65	4.92	4.2
	17797354	runt-related transcription factor 1; translocated to, 1 (cyclin D-related)	Runx1t1	0.0006	0.0131	-1.3	2.15	2.53
	17658904	TLC domain containing 1	Tlcd1	0.0006	0.0131	-1.38	2.06	2.52
	17675923	brain protein I3	Bri3	0.0006	0.013	-1.68	5.8	6.55
	17669980	coiled-coil domain containing 50	Ccdc50	0.0006	0.013	1.42	6.81	6.3
	17713337	glutathione peroxidase 1	Gpx1	0.0006	0.013	-1.27	8.52	8.86
	17710902	inositol-3-phosphate synthase 1	Isyna1	0.0006	0.013	-1.66	4.35	5.07
	17867832	lon peptidase 1, mitochondrial	Lonp1	0.0006	0.013	-1.47	6.73	7.29
	17866121	SP110 nuclear body protein	Sp110	0.0006	0.013	1.37	3.86	3.41
	17778311	zinc finger, CCHC domain containing 3	Zcchc3	0.0006	0.013	-1.42	3.54	4.05
	17688090	zinc finger protein 644	Zfp644	0.0006	0.013	1.27	4.39	4.05
	17803411	heterochromatin protein 1, binding protein 3	Hp1bp3	0.0006	0.0129	1.27	6.91	6.57
	17790284	DNA binding protein N5	N5	0.0006	0.0129	1.6	4.1	3.42
	17846345	dopey family member 1	Dopey1	0.0006	0.0128	1.48	4.49	3.93
	17636727	ERI1 exoribonuclease family member 2	Eri2	0.0006	0.0128	1.94	5.16	4.2
	17832836	hydroxysteroid (17-beta) dehydrogenase 6	Hsd17b6	0.0006	0.0128	1.74	6.66	5.86
	17612327	uncharacterized LOC102551889	LOC102551889	0.0006	0.0128	1.76	6.27	5.45
	17767169	zinc finger protein 596-like	LOC102554315	0.0006	0.0128	1.82	3.85	2.99
	17760928	leucine rich repeat containing 8 family, member A	Lrrc8a	0.0006	0.0128	-1.21	5.95	6.23
	17795965	matrix Gla protein	Mgp	0.0006	0.0128	-1.54	4.83	5.45
	17833796	midnolin	Midn	0.0006	0.0128	-1.51	5.96	6.56
	17866618	mitochondrial transcription termination factor 4	Mterf4	0.0006	0.0128	1.38	5.16	4.69
	17671438	NEDD4 binding protein 2-like 2	N4bp2l2	0.0006	0.0128	1.34	5.76	5.34
	17637572	similar to cDNA sequence BC017158	RGD1310127	0.0006	0.0128	-1.42	5.48	5.99
	17684636	similar to hypothetical protein FLJ10901	RGD1311892	0.0006	0.0128	-1.41	2.53	3.03
	17709497	solute carrier family 10 (sodium/bile acid cotransporter), member 2	Slc10a2	0.0006	0.0128	2.08	3.64	2.58
	17856210	CKLF-like MARVEL transmembrane domain containing 8	Cmtm8	0.0006	0.0127	1.68	7.06	6.31
	17734716	cytochrome P450, family 2, subfamily C, polypeptide 6, variant 1	Cyp2c6v1	0.0006	0.0126	1.45	10.64	10.1
	17685294	DEAH (Asp-Glu-Ala-His) box helicase 9	Dhx9	0.0006	0.0126	1.38	6.25	5.79
	17652225	helicase with zinc finger	Helz	0.0006	0.0126	1.66	4.97	4.24
	17872173	motile sperm domain containing 2	Mospd2	0.0006	0.0126	1.27	5.52	5.18
	17844579	ubiquitin-like 7	Ubl7	0.0006	0.0126	-1.42	6.26	6.77
	17692901	AF4/FMR2 family, member 1	Aff1	0.0006	0.0125	-1.35	5.86	6.29
	17821922	cofilin 2, muscle	Cfl2	0.0006	0.0125	1.32	6.25	5.85
	17639238	lysine (K)-specific demethylase 2A	Kdm2a	0.0006	0.0125	1.39	6.27	5.79
	17859089	serine/arginine-rich splicing factor 7-like	LOC100912473	0.0006	0.0125	-1.5	3.45	4.03
	17789810	similar to CG3570-PA; similar to CG3570-PA [Source:RGD Symbol;Acc:1588441]	LOC500034	0.0006	0.0125	1.57	6.03	5.38
	17770774	mediator complex subunit 22	Med22	0.0006	0.0125	-1.25	4.34	4.66
	17738409	N(alpha)-acetyltransferase 15, NatA auxiliary subunit	Naa15	0.0006	0.0125	1.44	6.28	5.76
	17705325	oxoglutarate (alpha-ketoglutarate) receptor 1	Oxgr1	0.0006	0.0125	-1.29	1.62	1.99
	17697472	3-oxoacyl-ACP synthase, mitochondrial	Oxsm	0.0006	0.0125	1.34	4.14	3.71
	17776141	ubiquitin protein ligase E3 component n-recognin 1	Ubr1	0.0006	0.0125	1.21	6.3	6.03
	17750404	glutathione S-transferase, mu 7	Gstm7	0.0006	0.0124	1.36	7.65	7.21
	17748708	lamin A/C	Lmna	0.0006	0.0124	1.4	5.86	5.37
	17739778	myocyte enhancer factor 2D	Mef2d	0.0006	0.0124	1.31	2	1.61
	17694715	solute carrier family 34 (type II sodium/phosphate cotransporter), member 2	Slc34a2	0.0006	0.0124	2.8	5.76	4.27
	17806543	ubiquitin-associated protein 2	Ubap2	0.0006	0.0124	-1.33	4.96	5.37
	17692803	ATP-binding cassette, subfamily G (WHITE), member 3-like 1	Abcg3l1	0.0006	0.0123	1.58	2.73	2.07
	17725508	GDNF family receptor alpha 3	Gfra3	0.0006	0.0123	1.74	3.29	2.49
	17722387	matrin 3	Matr3	0.0006	0.0123	1.29	6.88	6.52
	17721440	mindbomb E3 ubiquitin protein ligase 1	Mib1	0.0006	0.0123	1.44	6.31	5.79
	17880084	ribosomal protein L10	Rpl10	0.0006	0.0123	1.37	5.93	5.48
	17851931	ubiquitination factor E4A	Ube4a	0.0006	0.0123	1.25	8.16	7.84
	17854929	armadillo repeat containing 8	Armc8	0.0006	0.0122	1.2	5.13	4.86
	17645602	CDC-like kinase 4	Clk4	0.0006	0.0122	1.59	4.94	4.27
	17719197	membrane bound O-acyltransferase domain containing 1	Mboat1	0.0006	0.0122	1.73	4.72	3.92
	17623006	mitochondrial ribosomal protein L11	mrpl11	0.0006	0.0122	1.43	5.07	4.56
	17624610	protein prenyltransferase alpha subunit repeat containing 1	Ptar1	0.0006	0.0122	1.64	5.1	4.39
	17781099	ATP-binding cassette, sub-family B (MDR/TAP), member 1A	Abcb1a	0.0005	0.0121	2.13	5.67	4.58
	17715062	androgen-dependent TFPI-regulating protein	Adtrp	0.0005	0.0121	-1.24	9.39	9.7
	17800016	angiopoietin-like 3	Angptl3	0.0005	0.0121	1.22	10.78	10.48
	17869958	cytochrome P450, family 2, subfamily C, polypeptide 6, variant 1	Cyp2c6v1	0.0005	0.0121	1.59	10.14	9.47
	17655118	hemoglobin alpha, adult chain 1	Hba-a1	0.0005	0.0121	3.65	4.69	2.82
	17731681	homocysteine-inducible, endoplasmic reticulum stress-inducible, ubiquitin-like domain member 1	Herpud1	0.0005	0.0121	-1.73	7.64	8.43
	17874668	HIV-1 Tat specific factor 1	Htatsf1	0.0005	0.0121	1.46	4.7	4.15
	17740826	mCG16729-like; uncharacterized LOC103691641	LOC100363520; LOC103691641	0.0005	0.0121	1.58	3.43	2.77
	17788131	LYR motif containing 5	Lyrm5	0.0005	0.0121	2.29	6.06	4.87
	17799669	Ras-related GTP binding A	Rraga	0.0005	0.0121	1.58	5.68	5.02
	17849209	SAC1 suppressor of actin mutations 1-like (yeast)	Sacm1l	0.0005	0.0121	1.46	7.15	6.61
	17687951	transmembrane p24 trafficking protein 5	Tmed5	0.0005	0.0121	1.76	7.06	6.25
	17792277	vesicle-associated membrane protein 8	Vamp8	0.0005	0.0121	1.37	6.41	5.95
	17627770	vanin 3	Vnn3	0.0005	0.0121	1.53	7.26	6.65
	17835698	zinc finger, DHHC-type containing 17	Zdhhc17	0.0005	0.0121	1.34	4.88	4.45
	17858146	dystonin	Dst	0.0005	0.012	1.29	4.61	4.25
	17636995	general transcription factor IIIC, polypeptide 1, alpha	Gtf3c1	0.0005	0.012	1.3	5.74	5.35
	17779286	phospholipid transfer protein	Pltp	0.0005	0.012	-1.55	5.27	5.9
	17737927	similar to RIKEN cDNA D630029K19	RGD1307100	0.0005	0.012	1.52	7.7	7.1
	17702996	TERF1 (TRF1)-interacting nuclear factor 2	Tinf2	0.0005	0.012	1.31	4.52	4.13
	17632379	ER membrane protein complex subunit 10	Emc10	0.0005	0.0119	-1.64	5.65	6.37
	17637278	INO80 complex subunit E	Ino80e	0.0005	0.0119	-1.58	4.46	5.12
	17766437	mitochondrial antiviral signaling protein	Mavs	0.0005	0.0119	1.34	5.9	5.48
	17718176	nuclear receptor binding SET domain protein 1	Nsd1	0.0005	0.0119	1.43	6	5.49
	17843494	poliovirus receptor-related 1	Pvrl1	0.0005	0.0119	1.47	5.99	5.43
	17810897	tubulointerstitial nephritis antigen-like 1	Tinagl1	0.0005	0.0119	-1.48	5.01	5.58
	17642636	up-regulated during skeletal muscle growth 5 homolog (mouse)	Usmg5	0.0005	0.0119	1.37	9.21	8.75
	17664160	WD repeat domain 45B	Wdr45b	0.0005	0.0119	1.3	5.63	5.26
	17733116	ATPase, H+ transporting, lysosomal V0 subunit D1	Atp6v0d1	0.0005	0.0118	-1.22	8.35	8.64
	17841647	integrin, alpha 5 (fibronectin receptor, alpha polypeptide)	Itga5	0.0005	0.0118	1.92	5.55	4.6
	17831028	X-ray repair complementing defective repair in Chinese hamster cells 6	Xrcc6	0.0005	0.0118	1.31	4.82	4.43
	17700997	zinc finger, SWIM-type containing 8	Zswim8	0.0005	0.0118	-1.26	3.99	4.33
	17841802	caspase 1	Casp1	0.0005	0.0116	1.38	4.16	3.7
	17724086	family with sequence similarity 210, member A	Fam210a	0.0005	0.0116	1.52	6.35	5.75
	17653859	ubinuclein 1	Ubn1	0.0005	0.0116	1.34	4.99	4.57
	17768133	cyclic nucleotide binding domain containing 2	Cnbd2	0.0005	0.0115	-1.72	2.73	3.52
	17655807	CCR4-NOT transcription complex, subunit 6	Cnot6	0.0005	0.0115	1.47	5.79	5.23
	17618154	malic enzyme 3, NADP(+)-dependent, mitochondrial	Me3	0.0005	0.0115	1.32	2.6	2.2
	17638975	protein phosphatase 6, regulatory subunit 3	Ppp6r3	0.0005	0.0115	1.32	7.44	7.04
	17774882	similar to RIKEN cDNA B230118H07	RGD1309730	0.0005	0.0115	1.54	4.73	4.11
	17878269	ring finger protein, LIM domain interacting	Rlim	0.0005	0.0115	2	4.53	3.52
	17722603	zinc finger, matrin type 2	Zmat2	0.0005	0.0115	1.7	6.36	5.59
	17781795	cadherin-like and PC-esterase domain containing 1	Cped1	0.0005	0.0114	1.42	6.48	5.97
	17753648	serine/arginine-rich splicing factor 3	Srsf3	0.0005	0.0114	2.93	5.51	3.96
	17743078	alcohol dehydrogenase 5 (class III), chi polypeptide	Adh5	0.0005	0.0113	1.31	6.77	6.38
	17870906	mediator complex subunit 14	Med14	0.0005	0.0113	1.25	7.15	6.82
	17628098	required for meiotic nuclear division 1 homolog	Rmnd1	0.0005	0.0113	1.48	6.73	6.17
	17744622	FCH domain only 2	Fcho2	0.0005	0.0112	1.24	5.92	5.61
	17802849	similar to 60S ribosomal protein L37a	LOC689346	0.0005	0.0112	-1.62	2.74	3.43
	17757606	small ubiquitin-like modifier 3	Sumo3	0.0005	0.0112	-1.54	5.18	5.8
	17631103	zinc finger protein 36	Zfp36	0.0005	0.0112	-1.86	6.31	7.21
	17659172	bleomycin hydrolase	Blmh	0.0005	0.0111	1.31	5.59	5.2
	17687960	family with sequence similarity 69, member A	Fam69a	0.0005	0.0111	1.95	6.26	5.3
	17738875	guanine monophosphate synthase	Gmps	0.0005	0.0111	1.38	6.52	6.05
	17719906	similar to OTTHUMP00000046255	RGD1562037	0.0005	0.0111	2.05	5.25	4.21
	17837395	syntrophin, beta 1	Sntb1	0.0005	0.0111	3.1	4.84	3.21
	17833486	death-associated protein kinase 3	Dapk3	0.0005	0.011	-1.41	6.75	7.25
	17648971	intraflagellar transport 20	Ift20	0.0005	0.011	1.37	8.79	8.34
	17631393	immortalization up-regulated protein-like; rCG54286-like; rCG54286-like [Source:RGD Symbol;Acc:2319167]	LOC103690068; LOC100361913	0.0005	0.011	-1.48	3.07	3.63
	17797843	LYR motif containing 2	Lyrm2	0.0005	0.011	1.44	5.43	4.91
	17628529	parkin RBR E3 ubiquitin protein ligase	Park2	0.0005	0.011	-1.71	3.13	3.9
	17622142	plakophilin 3	Pkp3	0.0005	0.011	-1.61	3.12	3.81
	17771643	RAB14, member RAS oncogene family	Rab14	0.0005	0.011	1.24	7.5	7.19
	17875967	ubiquitin specific peptidase 9, X-linked	Usp9x	0.0005	0.011	1.35	8.08	7.65
	17845437	vacuolar protein sorting 13 homolog C (S. cerevisiae)	Vps13c	0.0005	0.011	1.32	6.18	5.78
	17736459	alanine-glyoxylate aminotransferase 2	Agxt2	0.0005	0.0109	1.21	7.83	7.55
	17676317	G protein-coupled receptor 146	Gpr146	0.0005	0.0109	-1.39	5.87	6.34
	17715835	histone cluster 1, H2ai	Hist1h2ai	0.0005	0.0109	-2	3.78	4.78
	17833592	ornithine decarboxylase antizyme 1	Oaz1	0.0005	0.0109	-1.47	7.12	7.67
	17625478	cytochrome P450, family 2, subfamily C, polypeptide 6, variant 1	Cyp2c6v1	0.0005	0.0108	1.35	11.54	11.11
	17658983	lectin, galactose binding, soluble 5	Lgals5	0.0005	0.0108	-3.17	2.79	4.45
	17723776	similar to ribosomal protein L31 [Source:RGD Symbol;Acc:1565894]	RGD1565894	0.0005	0.0108	1.44	7.17	6.65
	17663099	Cd300e molecule	Cd300e	0.0005	0.0107	1.62	2.59	1.89
	17728456	DnaJ (Hsp40) homolog, subfamily A, member 2	Dnaja2	0.0005	0.0107	1.29	6.86	6.49
	17710189	hypothetical protein LOC680885	LOC680885	0.0005	0.0107	-1.3	2.18	2.56
	17846590	phospholipid scramblase 2; phospholipid scramblase 1	Plscr2; Plscr1	0.0005	0.0107	1.52	2.75	2.14
	17874161	ring finger protein 128, E3 ubiquitin protein ligase	Rnf128	0.0005	0.0107	1.38	5.88	5.42
	17756981	TAP binding protein (tapasin)	Tapbp	0.0004	0.0107	-1.43	5.05	5.58
	17715792	zinc finger protein 322a	Zfp322a	0.0004	0.0107	1.56	4.02	3.38
	17874856	eukaryotic translation elongation factor 1 alpha 1-like; elongation factor 1-alpha 1-like; elongation factor 1-alpha 1 pseudogene	LOC100360413; LOC100911991; LOC103690265	0.0004	0.0106	2.06	9.07	8.02
	17847533	macrophage stimulating 1 receptor	Mst1r	0.0004	0.0106	-1.72	2.63	3.41
	17864603	ankyrin repeat domain 44	Ankrd44	0.0004	0.0105	1.85	5.23	4.34
	17861019	hypothetical protein LOC100362216	LOC100362216	0.0004	0.0105	1.59	6.61	5.95
	17683555	60S ribosomal protein L36a-like	LOC100910714	0.0004	0.0105	1.91	7.19	6.25
	17856971	similar to 40S ribosomal protein S26	RGD1559808	0.0004	0.0105	-1.37	2.28	2.73
	17785159	TIA1 cytotoxic granule-associated RNA binding protein	Tia1	0.0004	0.0105	1.64	3.66	2.94
	17749555	circadian associated repressor of transcription	Ciart	0.0004	0.0104	-1.86	2.52	3.41
	17864790	family with sequence similarity 126, member B	Fam126b	0.0004	0.0104	1.9	7.11	6.18
	17752416	ribonuclease P/MRP 21 subunit	Rpp21	0.0004	0.0104	-1.43	5.54	6.06
	17640515	triokinase/FMN cyclase	Tkfc	0.0004	0.0104	-1.57	7.54	8.19
	17867621	cytochrome P450, family 2, subfamily c, polypeptide 13	Cyp2c13	0.0004	0.0103	1.64	10.98	10.27
	17790823	DENN/MADD domain containing 2A	Dennd2a	0.0004	0.0103	1.46	3.74	3.19
	17685969	methyltransferase like 13	Mettl13	0.0004	0.0103	-1.35	4.22	4.66
	17611835	mitochondrial ribosomal protein L18	Mrpl18	0.0004	0.0103	1.96	5.77	4.8
	17864771	origin recognition complex, subunit 2	Orc2	0.0004	0.0103	1.43	4.73	4.21
	17730428	beta-carotene oxygenase 1	Bco1	0.0004	0.0102	1.38	6.07	5.61
	17650986	insulin-like growth factor binding protein 4	Igfbp4	0.0004	0.0102	-1.85	8.74	9.63
	17682317	kynurenine 3-monooxygenase (kynurenine 3-hydroxylase)	Kmo	0.0004	0.0102	1.53	9.02	8.41
	17862527	molybdenum cofactor synthesis 1	Mocs1	0.0004	0.0102	1.4	6.91	6.42
	17825446	primase, DNA, polypeptide 1	Prim1	0.0004	0.0102	2.01	5.58	4.58
	17652135	proline rich 29	Prr29	0.0004	0.0102	-1.41	2.96	3.46
	17655823	sequestosome 1	Sqstm1	0.0004	0.0102	-1.38	6.05	6.51
	17729203	carboxylesterase 2G	Ces2g	0.0004	0.0101	1.42	5.8	5.29
	17687852	ring finger protein 212	Rnf212	0.0004	0.0101	1.23	2.26	1.96
	17745621	ribosomal protein S15A-like 4	Rps15al4	0.0004	0.0101	1.65	6.62	5.9
	17652551	solute carrier family 9, subfamily A (NHE3, cation proton antiporter 3), member 3 regulator 1	Slc9a3r1	0.0004	0.0101	-1.88	7.28	8.19
	17730276	zinc and ring finger 1, E3 ubiquitin protein ligase	Znrf1	0.0004	0.0101	-1.94	6.47	7.42
	17617612	abhydrolase domain containing 2	Abhd2	0.0004	0.01	-2.76	8.38	9.84
	17708590	BCL2-associated athanogene 4	Bag4	0.0004	0.01	-1.5	3.47	4.06
	17666793	calcium/calmodulin-dependent protein kinase II inhibitor 2	Camk2n2	0.0004	0.01	-1.59	1.74	2.41
	17834050	cell division cycle 34	Cdc34	0.0004	0.01	-1.42	4.8	5.31
	17806066	copine III	Cpne3	0.0004	0.01	1.54	6.71	6.09
	17795874	heme binding protein 1	Hebp1	0.0004	0.01	1.67	6.05	5.32
	17635894	similar to very large inducible GTPase 1 isoform A	LOC499229	0.0004	0.01	1.47	2.9	2.34
	17842323	hypothetical protein LOC500956	LOC500956	0.0004	0.01	-1.51	5.54	6.13
	17739843	mex-3 RNA binding family member A	Mex3a	0.0004	0.01	-1.25	2.04	2.36
	17825764	matrix metallopeptidase 19	Mmp19	0.0004	0.01	1.53	7.39	6.78
	17622194	Ras association (RalGDS/AF-6) domain family (N-terminal) member 7	Rassf7	0.0004	0.01	-1.31	3.86	4.25
	17836280	transmembrane protein 5	Tmem5	0.0004	0.01	1.68	5.64	4.89
	17745550	growth hormone receptor	Ghr	0.0004	0.0099	-1.52	8.28	8.88
	17717788	hyaluronan binding protein 4	Habp4	0.0004	0.0099	-1.44	4.86	5.39
	17816575	MNAT CDK-activating kinase assembly factor 1	Mnat1	0.0004	0.0099	1.55	4.72	4.09
	17746046	OTU deubiquitinase with linear linkage specificity	Otulin	0.0004	0.0099	1.58	6.81	6.15
	17796624	similar to Ig variable region, light chain	RGD1565617	0.0004	0.0099	1.37	5.73	5.28
	17685125	SWT1 RNA endoribonuclease homolog	Swt1	0.0004	0.0099	1.44	5.1	4.57
	17655451	teneurin transmembrane protein 2	Tenm2	0.0004	0.0099	2.31	4.18	2.97
	17638494	toll interacting protein	Tollip	0.0004	0.0099	-1.28	5.54	5.9
	17815842	Rho GTPase activating protein 5	Arhgap5	0.0004	0.0098	1.67	5.96	5.22
	17610827	HBS1-like translational GTPase	Hbs1l	0.0004	0.0098	1.52	6.32	5.72
	17673008	Williams Beuren syndrome chromosome region 22	Wbscr22	0.0004	0.0098	-1.9	5.39	6.32
	17703511	ATPase, aminophospholipid transporter, class I, type 8A, member 2	Atp8a2	0.0004	0.0097	1.3	2.95	2.58
	17780027	death inducer-obliterator 1	Dido1	0.0004	0.0097	1.38	5.46	4.99
	17705856	family with sequence similarity 208, member A	Fam208a	0.0004	0.0097	1.47	5.54	4.99
	17797492	gamma-glutamyl hydrolase (conjugase, folylpolygammaglutamyl hydrolase)	Ggh	0.0004	0.0097	1.72	4.13	3.35
	17873897	heterogeneous nuclear ribonucleoprotein H2 (H)	Hnrnph2	0.0004	0.0097	1.48	7.05	6.49
	17693497	similar to alpha-fetoprotein	LOC360919	0.0004	0.0097	-1.6	8.27	8.95
	17658961	transmembrane protein 97	Tmem97	0.0004	0.0097	2.15	6.81	5.71
	17809585	target of EGR1, member 1 (nuclear)	Toe1	0.0004	0.0097	1.35	3.09	2.65
	17616136	AKT1 substrate 1 (proline-rich)	Akt1s1	0.0004	0.0096	-1.46	5.77	6.31
	17834867	choline phosphotransferase 1	Chpt1	0.0004	0.0096	1.22	9.47	9.18
	17762893	integrin, alpha 6	Itga6	0.0004	0.0096	2.09	5.23	4.17
	17876538	microRNA 3552	Mir3552	0.0004	0.0096	-1.23	1.74	2.04
	17861820	septin 2	Sept2	0.0004	0.0096	1.34	7.02	6.6
	17640224	integral membrane transport protein UST5r	Ust5r	0.0004	0.0096	1.53	8.29	7.67
	17721066	3-hydroxyacyl-CoA dehydratase 1	Hacd1	0.0004	0.0095	1.5	3.48	2.89
	17862682	mitochondrial ribosomal protein S10	Mrps10	0.0004	0.0095	-1.48	4.99	5.55
	17795941	WW domain binding protein 11; WW domain-binding protein 11-like 1	Wbp11; Wbp11l1	0.0004	0.0095	-1.75	4.33	5.13
	17753245	UDP-Gal:betaGlcNAc beta 1,3-galactosyltransferase, polypeptide 4	B3galt4	0.0004	0.0094	-1.46	3.15	3.69
	17863382	glutathione S-transferase alpha 1	Gsta1	0.0004	0.0094	-1.32	8.94	9.35
	17714304	leukocyte cell-derived chemotaxin 2	Lect2	0.0004	0.0094	1.39	6.43	5.96
	17846959	male-specific lethal 2 homolog (Drosophila)	Msl2	0.0004	0.0094	1.37	7.34	6.88
	17748839	solute carrier family 50 (sugar efflux transporter), member 1	Slc50a1	0.0004	0.0094	-1.52	6.34	6.95
	17733568	DEAD (Asp-Glu-Ala-Asp) box polypeptide 19a; DEAD (Asp-Glu-Ala-As) box polypeptide 19B	Ddx19a; Ddx19b	0.0004	0.0093	1.46	4.99	4.44
	17808772	KN motif and ankyrin repeat domains 4	Kank4	0.0004	0.0093	1.4	3.19	2.71
	17750127	leucine-rich repeats and immunoglobulin-like domains 2	Lrig2	0.0004	0.0093	1.33	4.52	4.11
	17672748	procollagen-lysine, 2-oxoglutarate 5-dioxygenase 3; microRNA 702	Plod3; Mir702	0.0004	0.0093	-1.39	4.68	5.16
	17810932	zinc finger, CCHC domain containing 17	Zcchc17	0.0004	0.0093	1.43	6.03	5.51
	17761572	angiopoietin-like 2	Angptl2	0.0004	0.0092	1.76	5.83	5.01
	17824272	coiled-coil domain containing 85C	Ccdc85c	0.0004	0.0092	-1.55	3.02	3.65
	17737004	zinc finger protein 99-like; zinc finger protein 595 [Source:MGI Symbol;Acc:MGI:3040707]	LOC100913005; Zfp595	0.0004	0.0092	1.79	3.83	2.99
	17763859	mitochondrial carrier 2	Mtch2	0.0004	0.0092	1.23	9.72	9.43
	17737471	neutral cholesterol ester hydrolase 1	Nceh1	0.0004	0.0092	3.74	5.93	4.03
	17672853	ORAI calcium release-activated calcium modulator 2	Orai2	0.0004	0.0092	-1.32	2.59	2.98
	17752769	proline-rich coiled-coil 2A	Prrc2a	0.0004	0.0092	-1.39	4.79	5.26
	17861575	receptor (G protein-coupled) activity modifying protein 1	Ramp1	0.0004	0.0092	1.27	3.86	3.51
	17798510	hypothetical LOC298077	RGD1305807	0.0004	0.0092	1.36	6.75	6.31
	17712294	similar to ribosomal protein L21 [Source:RGD Symbol;Acc:1562923]	RGD1562923	0.0004	0.0092	1.55	6.31	5.67
	17730033	zinc finger protein 612	Zfp612	0.0004	0.0092	1.91	5.37	4.44
	17636544	ADP-ribosylation factor-like 6 interacting protein 1	Arl6ip1	0.0004	0.0091	-1.26	7.49	7.83
	17801500	hydroxypyruvate isomerase	Hyi	0.0004	0.0091	-1.44	5.96	6.48
	17692740	leucine rich repeat containing 8 family, member B	Lrrc8b	0.0003	0.0091	1.56	6.35	5.71
	17835936	RAB3A interacting protein	Rab3ip	0.0004	0.0091	1.37	7.15	6.7
	17852487	ATM serine/threonine kinase	Atm	0.0003	0.009	1.25	3.69	3.37
	17854251	cytochrome c oxidase subunit VIIa polypeptide 2	Cox7a2	0.0003	0.009	1.47	6.86	6.31
	17826222	leucine rich repeat and Ig domain containing 3	Lingo3	0.0003	0.009	-1.42	2.97	3.48
	17613570	N-ethylmaleimide-sensitive factor attachment protein, alpha	Napa	0.0003	0.009	-1.32	6.42	6.82
	17626143	F-box and leucine-rich repeat protein 15	Fbxl15	0.0003	0.0089	-1.44	2.8	3.33
	17728768	methylthioribose-1-phosphate isomerase 1	Mri1	0.0003	0.0089	-1.51	5.12	5.71
	17872294	RALBP1 associated Eps domain containing 2	Reps2	0.0003	0.0089	1.65	5.39	4.67
	17713662	5-methyltetrahydrofolate-homocysteine methyltransferase reductase	Mtrr	0.0003	0.0088	1.38	6.31	5.84
	17641180	similar to RIKEN cDNA 1110059E24	RGD1359158	0.0003	0.0088	1.71	2.28	1.5
	17808542	similar to Interferon alpha-1 precursor	RGD1564897	0.0003	0.0088	-1.64	2.95	3.66
	17864114	ring finger protein 149	Rnf149	0.0003	0.0088	1.42	6.89	6.39
	17613388	ubiquitin-conjugating enzyme E2M	Ube2m	0.0003	0.0088	-1.49	6.91	7.48
	17679079	ankyrin repeat and LEM domain containing 2	Ankle2	0.0003	0.0087	1.31	5.71	5.32
	17756756	arrestin, beta 2	Arrb2	0.0003	0.0087	1.83	4.04	3.17
	17793891	ATPase, Ca++ transporting, plasma membrane 2	Atp2b2	0.0003	0.0087	1.65	3.85	3.13
	17880279	transmembrane protein 14C [Source:RGD Symbol;Acc:2319087]	LOC100361993	0.0003	0.0087	-1.26	8.4	8.73
	17693492	similar to alpha-fetoprotein	LOC360919	0.0003	0.0087	-1.6	7.76	8.44
	17793960	v-raf-leukemia viral oncogene 1	Raf1	0.0003	0.0087	1.26	7.34	7.01
	17636538	ribosomal protein S15a	Rps15a	0.0003	0.0087	1.26	7.67	7.33
	17875325	stromal antigen 2	Stag2	0.0003	0.0087	1.72	6.84	6.05
	17857463	canopy FGF signaling regulator 3	Cnpy3	0.0003	0.0086	-1.7	5.14	5.91
	17743505	DnaJ (Hsp40) homolog, subfamily B, member 4	Dnajb4	0.0003	0.0086	1.93	5.25	4.31
	17715290	family with sequence similarity 217, member A	Fam217a	0.0003	0.0086	1.28	2.15	1.79
	17792744	sideroflexin 5	Sfxn5	0.0003	0.0086	1.56	5.66	5.01
	17879055	testis expressed 13B	Tex13b	0.0003	0.0086	2.1	3.85	2.78
	17790241	transportin 3	Tnpo3	0.0003	0.0086	1.65	6.12	5.39
	17823903	thyroid hormone receptor interactor 11	Trip11	0.0003	0.0086	1.38	6	5.55
	17873924	armadillo repeat containing, X-linked 3	Armcx3	0.0003	0.0085	1.55	4.56	3.93
	17722117	IWS1 homolog (S. cerevisiae)	Iws1	0.0003	0.0085	1.51	5.16	4.57
	17877914	LAS1-like, ribosome biogenesis factor	Las1l	0.0003	0.0085	1.43	4.15	3.64
	17844972	ribosomal protein L4	Rpl4	0.0003	0.0085	1.31	9.47	9.08
	17811991	SUZ RNA binding domain containing 1	Szrd1	0.0003	0.0085	-1.31	5.53	5.92
	17704014	dedicator of cytokinesis 5	Dock5	0.0003	0.0084	1.78	5.37	4.54
	17799484	protein tyrosine phosphatase, receptor type, D	Ptprd	0.0003	0.0084	1.54	7.9	7.28
	17687126	aarF domain containing kinase 3	Adck3	0.0003	0.0083	1.59	8.1	7.43
	17691436	cerebral cavernous malformation 2	Ccm2	0.0003	0.0083	-1.44	4.66	5.19
	17671275	C-type lectin domain family 4, member G	Clec4g	0.0003	0.0083	1.83	6.93	6.06
	17660753	mediator complex subunit 1	Med1	0.0003	0.0083	1.61	5.74	5.05
	17638700	nucleosome assembly protein 1-like 4	Nap1l4	0.0003	0.0083	1.38	6	5.54
	17845733	neural precursor cell expressed, developmentally down-regulated 4, E3 ubiquitin protein ligase	Nedd4	0.0003	0.0083	1.29	8.95	8.58
	17651355	Rho family GTPase 2	Rnd2	0.0003	0.0083	1.67	7.11	6.37
	17659429	transcriptional adaptor 2A	Tada2a	0.0003	0.0083	1.37	4.03	3.58
	17743657	zinc finger, RAN-binding domain containing 2	Zranb2	0.0003	0.0083	1.4	6.53	6.04
	17775014	cell cycle associated protein 1	Caprin1	0.0003	0.0082	1.32	7.9	7.5
	17654584	fumarylacetoacetate hydrolase domain containing 1	Fahd1	0.0003	0.0082	2.12	5.85	4.77
	17757383	glyoxalase 1	Glo1	0.0003	0.0082	1.31	7.8	7.41
	17621569	H6 family homeobox 3	Hmx3	0.0003	0.0082	-1.25	2.33	2.65
	17880368	similar to tumor protein, translationally-controlled 1 [Source:RGD Symbol;Acc:1590250]	LOC685718	0.0003	0.0082	1.41	9.84	9.34
	17710743	plasmalemma vesicle associated protein	Plvap	0.0003	0.0082	-1.99	2.92	3.92
	17667019	RAN binding protein 1	Ranbp1	0.0003	0.0082	-1.39	5.96	6.44
	17751425	similar to ribosomal protein L21 [Source:RGD Symbol;Acc:1561875]	RGD1561875	0.0003	0.0082	1.29	2.12	1.76
	17665215	TBC1 domain family, member 23	Tbc1d23	0.0003	0.0082	1.28	5.17	4.81
	17717992	transforming growth factor, beta induced	Tgfbi	0.0003	0.0082	1.43	8.68	8.17
	17749845	WD repeat domain 3	Wdr3	0.0003	0.0082	1.45	5.26	4.72
	17823391	angel homolog 1 (Drosophila)	Angel1	0.0003	0.0081	-1.66	3.9	4.63
	17725716	CD14 molecule	Cd14	0.0003	0.0081	1.74	6.9	6.09
	17735504	erbb2 interacting protein	Erbb2ip	0.0003	0.0081	1.68	6.7	5.96
	17689828	PDS5 cohesin associated factor A	Pds5a	0.0003	0.0081	1.63	6.91	6.21
	17849472	ribosomal protein L13	Rpl13	0.0003	0.0081	-1.33	7.92	8.33
	17714902	DEK proto-oncogene	Dek	0.0003	0.008	1.67	7.58	6.84
	17722342	family with sequence similarity 53, member C	Fam53c	0.0003	0.008	-1.69	3.69	4.45
	17823021	mediator complex subunit 6	Med6	0.0003	0.008	1.61	5.01	4.32
	17853308	protein inhibitor of activated STAT, 1	Pias1	0.0003	0.008	1.91	6.1	5.17
	17867878	protein tyrosine phosphatase, receptor type, S	Ptprs	0.0003	0.008	-1.44	5.31	5.84
	17653324	solute carrier family 25 (mitochondrial carrier; dicarboxylate transporter), member 10	Slc25a10	0.0003	0.008	-1.44	8.61	9.14
	17623058	Yip1 interacting factor homolog A (S. cerevisiae)	Yif1a	0.0003	0.008	-1.4	6.27	6.76
	17615226	alkB homolog 6	Alkbh6	0.0003	0.0079	-1.69	3.54	4.3
	17723725	adenomatosis polyposis coli down-regulated 1	Apcdd1	0.0003	0.0079	1.71	2.73	1.95
	17845091	dipeptidylpeptidase 8	Dpp8	0.0003	0.0079	1.4	6.98	6.49
	17794750	EMG1 N1-specific pseudouridine methyltransferase	Emg1	0.0003	0.0079	1.86	4.6	3.71
	17850905	hydrolethalus syndrome 1	Hyls1	0.0003	0.0079	1.56	3.21	2.57
	17666936	lambda-chain C1-region-like; immunoglobulin lambda-like polypeptide 5-like; similar to immunoglobulin light chain variable region [Source:RGD Symbol;Acc:1564318]	LOC100361706; LOC680329; RGD1564318	0.0003	0.0079	2.04	3.9	2.88
	17626605	pleckstrin homology domain containing, family S member 1	Plekhs1	0.0003	0.0079	-1.21	2.13	2.4
	17775126	glutamine and serine rich 1	Qser1	0.0003	0.0079	1.85	5.12	4.23
	17793032	RAB7A, member RAS oncogene family	Rab7a	0.0003	0.0079	-1.25	9.81	10.13
	17699238	zinc finger, MYM-type 2	Zmym2	0.0003	0.0079	1.28	5.35	4.99
	17735859	endothelial cell-specific molecule 1	Esm1	0.0003	0.0078	-1.55	2.36	3
	17770016	interleukin 36, beta	Il36b	0.0003	0.0078	2.12	3.05	1.97
	17872565	steroid sulfatase (microsomal), isozyme S	Sts	0.0003	0.0078	-1.51	5.97	6.56
	17864932	small ubiquitin-like modifier 1	Sumo1	0.0003	0.0078	1.43	6.21	5.7
	17854695	U2 snRNP-associated SURP domain containing	U2surp	0.0003	0.0077	1.34	6.62	6.19
	17827605	coiled-coil domain containing 38	Ccdc38	0.0003	0.0076	1.75	4.47	3.66
	17679398	PH domain and leucine rich repeat protein phosphatase 1	Phlpp1	0.0003	0.0076	1.42	5.94	5.44
	17622836	phosphatidylinositol transfer protein, membrane-associated 1	Pitpnm1	0.0003	0.0076	-1.4	2.93	3.41
	17751734	protein kinase N2	Pkn2	0.0003	0.0076	1.72	6.01	5.23
	17717234	calcium channel, voltage-dependent, beta 2 subunit	Cacnb2	0.0003	0.0075	1.86	3.61	2.72
	17625445	helicase, lymphoid specific	Hells	0.0003	0.0075	3.11	6.16	4.52
	17665547	pleckstrin homology-like domain, family B, member 2	Phldb2	0.0003	0.0075	1.91	6.11	5.17
	17745872	retinoic acid induced 14	Rai14	0.0003	0.0075	1.73	5.39	4.59
	17738016	Bardet-Biedl syndrome 12	Bbs12	0.0003	0.0074	1.74	3.42	2.62
	17643479	calcineurin-like phosphoesterase domain containing 1	Cpped1	0.0003	0.0074	1.7	6.45	5.69
	17839557	cytochrome b5 reductase 3	Cyb5r3	0.0003	0.0074	-1.29	9.43	9.8
	17621000	hydroxy-delta-5-steroid dehydrogenase, 3 beta- and steroid delta-isomerase 7	Hsd3b7	0.0003	0.0074	1.47	7.46	6.91
	17672491	similar to paired immunoglobin-like type 2 receptor beta; uncharacterized LOC102554946	RGD1563400; LOC102554946	0.0003	0.0074	1.91	4.53	3.6
	17649616	WAP four-disulfide core domain 21	Wfdc21	0.0003	0.0074	-2.55	7.46	8.81
	17830958	zinc finger CCCH-type containing 7B	Zc3h7b	0.0003	0.0074	-1.25	4.78	5.11
	17637563	cytochrome c oxidase subunit VIa polypeptide 2	Cox6a2	0.0003	0.0073	-1.31	2.84	3.23
	17809157	carnitine palmitoyltransferase 2	Cpt2	0.0003	0.0073	-1.31	7.03	7.42
	17728236	colorectal neoplasia differentially expressed (non-protein coding)	Crnde	0.0003	0.0073	-1.4	2.3	2.79
	17788504	:polypeptide N-acetylgalactosaminyltransferase 11	Galnt11	0.0003	0.0073	1.55	6.62	5.99
	17669291	immunoglobulin-like domain containing receptor 1	Ildr1	0.0003	0.0073	-1.24	2.75	3.06
	17649022	neurofibromin 1	Nf1	0.0003	0.0073	1.35	5.96	5.53
	17635241	protein phosphatase methylesterase 1	Ppme1	0.0003	0.0073	-1.48	5.13	5.7
	17870149	similar to RIKEN cDNA 4930555G01	RGD1564665	0.0003	0.0073	1.35	2.67	2.23
	17845526	RAR-related orphan receptor A	Rora	0.0003	0.0073	2.06	6.87	5.83
	17725585	solute carrier family 23 (ascorbic acid transporter), member 1	Slc23a1	0.0002	0.0073	1.45	7.87	7.33
	17833739	DAZ associated protein 1	Dazap1	0.0002	0.0072	-1.35	6.74	7.17
	17669887	discs, large homolog 1 (Drosophila)	Dlg1	0.0002	0.0072	1.29	6.16	5.78
	17721901	elongator acetyltransferase complex subunit 2	Elp2	0.0002	0.0072	1.3	6.32	5.95
	17754515	microRNA 678	Mir678	0.0002	0.0072	-1.22	2.94	3.23
	17794869	prolyl 3-hydroxylase 3	P3h3	0.0002	0.0072	-1.32	4.38	4.78
	17816362	proteasome subunit alpha 3	Psma3	0.0002	0.0072	1.33	7.93	7.53
	17723246	sorting nexin 2	Snx2	0.0002	0.0072	1.32	5.98	5.58
	17820077	F-box protein 11	Fbxo11	0.0002	0.0071	1.47	5.86	5.3
	17789123	sema domain, immunoglobulin domain (Ig), short basic domain, secreted, (semaphorin) 3D	Sema3d	0.0002	0.0071	1.56	4.1	3.45
	17644205	enoyl-CoA delta isomerase 1	Eci1	0.0002	0.007	-2.34	7.62	8.85
	17708097	fibrinogen-like 1	Fgl1	0.0002	0.007	1.34	10.59	10.16
	17832285	La ribonucleoprotein domain family, member 4	Larp4	0.0002	0.007	1.44	7.31	6.78
	17836358	solute carrier family 16 (monocarboxylate transporter), member 7	Slc16a7	0.0002	0.007	1.55	8.71	8.07
	17771165	ankyrin repeat and SOCS box-containing 6	Asb6	0.0002	0.0069	-1.61	4.19	4.87
	17744118	autophagy related 10	Atg10	0.0002	0.0069	1.49	3.47	2.9
	17863698	coiled-coil domain containing 115	Ccdc115	0.0002	0.0069	-1.37	3.78	4.24
	17825419	CWF19-like 2, cell cycle control (S. pombe)	Cwf19l2	0.0002	0.0069	1.51	3.74	3.14
	17676366	dynein, axonemal, assembly factor 5	Dnaaf5	0.0002	0.0069	-1.65	4.28	5
	17725002	desmocollin 2	Dsc2	0.0002	0.0069	-1.71	6.31	7.08
	17625115	interferon-induced protein with tetratricopeptide repeats 2	Ifit2	0.0002	0.0069	2.54	4.69	3.35
	17694422	NEDD4 binding protein 2	N4bp2	0.0002	0.0069	1.46	6.62	6.07
	17745928	natriuretic peptide receptor 3	Npr3	0.0002	0.0069	2.07	3.81	2.76
	17634190	peroxisomal biogenesis factor 11 alpha	Pex11a	0.0002	0.0069	1.72	5.61	4.83
	17682112	phosphatidylinositol glycan anchor biosynthesis, class M	Pigm	0.0002	0.0069	1.34	6.23	5.8
	17758933	RAN binding protein 2	Ranbp2	0.0002	0.0069	1.5	7.44	6.85
	17829158	similar to 60S ribosomal protein L7a [Source:RGD Symbol;Acc:1563045]	RGD1563045	0.0002	0.0069	1.94	6.37	5.42
	17734890	tetratricopeptide repeat domain 37	Ttc37	0.0002	0.0069	1.37	4.87	4.42
	17754887	DnaJ (Hsp40) homolog, subfamily C, member 12	Dnajc12	0.0002	0.0068	1.87	6.16	5.26
	17690381	F-box and leucine-rich repeat protein 5	Fbxl5	0.0002	0.0068	1.49	6.48	5.91
	17766092	similar to methylenetetrahydrofolate dehydrogenase (NADP+ dependent), methenyltetrahydrofolate cyclohydrolase, formyltetrahydrofolate synthase	LOC680432	0.0002	0.0068	1.87	5.93	5.03
	17743164	similar to guanylate binding protein family, member 6	LOC685067	0.0002	0.0068	-3.67	3.06	4.94
	17753716	Pim-1 proto-oncogene, serine/threonine kinase	Pim1	0.0002	0.0068	-2.02	4.62	5.63
	17798590	tropomodulin 1	Tmod1	0.0002	0.0068	2.81	4.2	2.71
	17667356	ubiquitin-conjugating enzyme E2 variant 2	Ube2v2	0.0002	0.0068	1.4	5.66	5.18
	17828910	vacuolar protein sorting 13 homolog B (yeast)	Vps13b	0.0002	0.0068	1.35	5.05	4.61
	17785849	basic helix-loop-helix family, member e40	Bhlhe40	0.0002	0.0067	-2.47	6.76	8.07
	17728638	jun B proto-oncogene	Junb	0.0002	0.0067	-3.18	4.16	5.83
	17782247	muskelin 1, intracellular mediator containing kelch motifs	Mkln1	0.0002	0.0067	1.44	6.25	5.73
	17844850	transducin-like enhancer of split 3	Tle3	0.0002	0.0067	-1.88	2.94	3.85
	17831212	translocator protein	Tspo	0.0002	0.0067	-1.68	3.2	3.94
	17728806	coiled-coil and C2 domain containing 1A	Cc2d1a	0.0002	0.0066	-1.48	4.43	5
	17775114	DEP domain containing 7	Depdc7	0.0002	0.0066	1.68	7.96	7.21
	17842480	dynamin 2	Dnm2	0.0002	0.0066	-1.26	6.02	6.36
	17666739	enoyl-CoA, hydratase/3-hydroxyacyl CoA dehydrogenase	Ehhadh	0.0002	0.0066	-1.68	9.15	9.89
	17791415	3-hydroxyisobutyrate dehydrogenase	Hibadh	0.0002	0.0066	1.34	9.72	9.3
	17829176	oxidation resistance 1	Oxr1	0.0002	0.0066	1.48	7.33	6.77
	17710854	phosphodiesterase 4C, cAMP-specific	Pde4c	0.0002	0.0066	-1.36	3.38	3.82
	17741173	SEC22 vesicle trafficking protein homolog B (S. cerevisiae)	Sec22b	0.0002	0.0066	-1.4	6.66	7.15
	17658370	solute carrier family 13 (sodium-dependent citrate transporter), member 5	Slc13a5	0.0002	0.0066	3.76	6.28	4.37
	17699814	stanniocalcin 1	Stc1	0.0002	0.0066	1.57	2.75	2.1
	17748341	tripartite motif-containing 2	Trim2	0.0002	0.0066	2.1	5.47	4.4
	17617432	tetratricopeptide repeat domain 23	Ttc23	0.0002	0.0066	1.64	6.05	5.34
	17875361	X-linked inhibitor of apoptosis	Xiap	0.0002	0.0066	1.76	7.4	6.59
	17673902	anaphase-promoting complex subunit 5	Anapc5	0.0002	0.0065	1.24	6.92	6.61
	17845720	regulatory factor X, 7	Rfx7	0.0002	0.0065	1.5	4.59	4.01
	17668111	bromodomain and WD repeat domain containing 1	Brwd1	0.0002	0.0064	1.66	5.47	4.73
	17814873	E2F transcription factor 6	E2f6	0.0002	0.0064	1.35	3.89	3.46
	17655087	family with sequence similarity 234, member A	Fam234a	0.0002	0.0064	-2.4	4.2	5.46
	17695253	HGF activator	Hgfac	0.0002	0.0064	-1.48	6.67	7.23
	17758473	phosphatase domain containing, paladin 1	Pald1	0.0002	0.0064	-1.36	3.67	4.11
	17659859	ribosomal protein S6 kinase, polypeptide 1	Rps6kb1	0.0002	0.0064	1.43	6.13	5.62
	17750341	striatin interacting protein 1	Strip1	0.0002	0.0064	1.31	3.99	3.61
	17781351	VPS50 EARP/GARPII complex subunit	Vps50	0.0002	0.0064	1.52	5.19	4.58
	17838866	apolipoprotein L 9a	Apol9a	0.0002	0.0063	-1.93	4.46	5.42
	17749827	hydroxyacid oxidase 2 (long chain)	Hao2	0.0002	0.0063	2.34	8.86	7.63
	17686414	hydroxysteroid (17-beta) dehydrogenase 7	Hsd17b7	0.0002	0.0063	1.81	5.43	4.57
	17654814	chromosome transmission fidelity factor 18	Chtf18	0.0002	0.0063	-1.34	2.49	2.91
	17810848	karyopherin alpha 6 (importin alpha 7)	Kpna6	0.0002	0.0063	1.49	6.86	6.29
	17623169	v-rel avian reticuloendotheliosis viral oncogene homolog A	Rela	0.0002	0.0063	-1.54	6.48	7.1
	17870897	ribosomal protein L21	Rpl21	0.0002	0.0063	1.27	8.47	8.12
	17645990	solute carrier family 36 (proton/amino acid symporter), member 1	Slc36a1	0.0002	0.0063	-1.65	4.05	4.77
	17847480	tumor suppressor candidate 2	Tusc2	0.0002	0.0063	-1.37	4.8	5.26
	17785859	ADP-ribosylation factor-like 8B	Arl8b	0.0002	0.0062	-1.47	7.2	7.75
	17727953	Bardet-Biedl syndrome 2	Bbs2	0.0002	0.0062	1.46	3.68	3.13
	17728188	carboxylesterase 1D	Ces1d	0.0002	0.0062	2.56	6.07	4.71
	17828451	glucosamine (N-acetyl)-6-sulfatase	Gns	0.0002	0.0062	-1.27	7.98	8.33
	17732321	mannosidase, alpha, class 2B, member 1	Man2b1	0.0002	0.0062	-1.45	7.42	7.96
	17866539	myeloma overexpressed 2	Myeov2	0.0002	0.0062	-1.41	8.05	8.55
	17648715	nuclear fragile X mental retardation protein interacting protein 2	Nufip2	0.0002	0.0062	1.23	6.64	6.35
	17675196	PET100 homolog	Pet100	0.0002	0.0062	-1.8	3.73	4.58
	17667043	proline dehydrogenase (oxidase) 1	Prodh	0.0002	0.0062	1.57	9	8.35
	17803828	ribosomal protein S21	Rps21	0.0002	0.0062	1.28	9.33	8.97
	17873575	SH3 domain binding glutamate-rich protein like	Sh3bgrl	0.0002	0.0062	1.79	7.55	6.71
	17672588	transferrin receptor 2	Tfr2	0.0002	0.0062	-1.37	8.22	8.68
	17658951	tumor necrosis factor, alpha-induced protein 1 (endothelial)	Tnfaip1	0.0002	0.0062	1.32	5.98	5.59
	17849258	aminoadipate-semialdehyde dehydrogenase-phosphopantetheinyl transferase	Aasdhppt	0.0002	0.0061	1.43	6.4	5.88
	17756364	BCL2-associated athanogene 6	Bag6	0.0002	0.0061	-1.39	5.55	6.03
	17772657	dipeptidylpeptidase 4	Dpp4	0.0002	0.0061	1.39	8.21	7.74
	17783548	membrane protein, palmitoylated 6 (MAGUK p55 subfamily member 6)	Mpp6	0.0002	0.0061	1.33	6.92	6.51
	17746405	zinc finger homeobox 4	Zfhx4	0.0002	0.0061	2.14	4.32	3.22
	17687292	calpain 2, (m/II) large subunit	Capn2	0.0002	0.006	1.38	5.53	5.06
	17710457	coiled-coil serine-rich protein 2	Ccser2	0.0002	0.006	1.71	6.31	5.54
	17729229	carboxylesterase 2H	Ces2h	0.0002	0.006	-1.58	5.97	6.63
	17743347	dimethylarginine dimethylaminohydrolase 1	Ddah1	0.0002	0.006	1.59	7.67	6.99
	17850243	ferredoxin 1-like	Fdx1l	0.0002	0.006	-1.44	6.69	7.22
	17779090	fat storage-inducing transmembrane protein 2	Fitm2	0.0002	0.006	-1.51	4.8	5.4
	17730667	interferon regulatory factor 8	Irf8	0.0002	0.006	-1.66	4.64	5.37
	17624598	Kruppel-like factor 9	Klf9	0.0002	0.006	-1.68	7.08	7.83
	17810315	microtubule-actin crosslinking factor 1	Macf1	0.0002	0.006	1.32	6.29	5.89
	17772337	PRP40 pre-mRNA processing factor 40 homolog A	Prpf40a	0.0002	0.006	1.5	6.83	6.25
	17796762	recombination signal binding protein for immunoglobulin kappa J region-like 2	Rbpjl2	0.0002	0.006	1.5	4.56	3.97
	17627913	ribosomal protein L26, pseudogene 2 [Source:RGD Symbol;Acc:1565215]	Rpl26-ps2	0.0002	0.006	2.46	8.83	7.53
	17748154	transmembrane protein 144	Tmem144	0.0002	0.006	-2.22	4	5.16
	17737875	acyl-CoA dehydrogenase family, member 9	Acad9	0.0002	0.0059	-1.52	4.81	5.41
	17741986	AKNA domain containing 1	Aknad1	0.0002	0.0059	2.01	4.02	3.01
	17710609	adaptor-related protein complex 1, mu 1 subunit	Ap1m1	0.0002	0.0059	-1.4	6.65	7.14
	17729820	cytochrome b5 type B (outer mitochondrial membrane)	Cyb5b	0.0002	0.0059	1.69	7.43	6.67
	17815609	dedicator of cytokinesis 4	Dock4	0.0002	0.0059	1.54	5.4	4.78
	17744528	hexosaminidase B	Hexb	0.0002	0.0059	1.95	6.01	5.05
	17718501	isoleucyl-tRNA synthetase	Iars	0.0002	0.0059	-1.63	5.89	6.6
	17664499	keratin associated protein 13-1	Krtap13-1	0.0002	0.0059	-1.46	1.89	2.43
	17826543	mediator complex subunit 16	Med16	0.0002	0.0059	-1.59	4.41	5.07
	17750972	palmdelphin	Palmd	0.0002	0.0059	1.66	8.11	7.38
	17812673	phosphogluconate dehydrogenase; kinesin family member 1B	Pgd; Kif1b	0.0002	0.0059	1.4	6.7	6.22
	17732616	regulatory factor X, 1 (influences HLA class II expression)	Rfx1	0.0002	0.0059	-1.54	3.76	4.39
	17810772	similar to mKIAA1522 protein	RGD1561149	0.0002	0.0059	-1.61	3.7	4.38
	17668285	receptor-interacting serine-threonine kinase 4	Ripk4	0.0002	0.0059	-1.87	4.39	5.3
	17717968	RecQ mediated genome instability 1	Rmi1	0.0002	0.0059	1.57	4.87	4.22
	17626445	structural maintenance of chromosomes 3	Smc3	0.0002	0.0059	1.67	6.16	5.42
	17750895	tRNA methyltransferase 13 homolog (S. cerevisiae)	Trmt13	0.0002	0.0059	1.52	3.11	2.51
	17858546	unc-50 homolog (C. elegans)	Unc50	0.0002	0.0059	1.39	5.18	4.7
	17691774	vacuolar protein sorting 54 homolog (S. cerevisiae)	Vps54	0.0002	0.0059	1.49	6.39	5.82
	17619932	acyl-CoA synthetase medium-chain family member 5	Acsm5	0.0002	0.0058	2.17	6.09	4.97
	17677410	Bri3 binding protein	Bri3bp	0.0002	0.0058	1.67	4.63	3.89
	17880434	similar to protocadherin beta 16	LOC690826	0.0002	0.0058	-1.54	2.57	3.19
	17880663	similar to protocadherin beta 16	LOC690826	0.0002	0.0058	-1.54	2.57	3.19
	17751449	sphingomyelin synthase 2	Sgms2	0.0002	0.0058	1.9	5.21	4.29
	17810207	small ArfGAP2	Smap2	0.0002	0.0058	-1.45	6.25	6.79
	17814211	zinc finger protein 513	Zfp513	0.0002	0.0058	-1.55	4.42	5.06
	17840737	adenylate cyclase 6	Adcy6	0.0002	0.0057	1.54	5.22	4.6
	17796863	ADP-ribosylation factor guanine nucleotide-exchange factor 1(brefeldin A-inhibited)	Arfgef1	0.0002	0.0057	1.46	6.08	5.53
	17622517	Cd81 molecule	Cd81	0.0002	0.0057	-1.33	10.08	10.49
	17706353	dorsal root ganglia homeobox	Drgx	0.0002	0.0057	-1.29	2.96	3.33
	17738156	La ribonucleoprotein domain family, member 1B	Larp1b	0.0002	0.0057	1.41	7.8	7.3
	17825930	zinc finger protein 709-like	LOC100910577	0.0002	0.0057	2.77	4.84	3.37
	17813633	eukaryotic translation initiation factor 1-like [Source:RGD Symbol;Acc:7610953]	LOC102551744	0.0002	0.0057	1.57	3.17	2.52
	17698203	similar to ribosomal protein L31 [Source:RGD Symbol;Acc:1597308]	LOC690384	0.0002	0.0057	1.84	5.66	4.78
	17835159	neural precursor cell expressed, developmentally down-regulated 1	Nedd1	0.0002	0.0057	1.77	4.7	3.88
	17774208	olfactory receptor 551	Olr551	0.0002	0.0057	-2.42	2.07	3.35
	17631667	RNA binding motif protein 42	Rbm42	0.0002	0.0057	-1.52	4.77	5.37
	17825960	sirtuin 6	Sirt6	0.0002	0.0057	-1.67	4.2	4.94
	17855409	testis expressed 264	Tex264	0.0002	0.0057	-1.63	5.33	6.04
	17718862	transmembrane protein 14C	Tmem14c	0.0002	0.0057	-1.36	7.42	7.86
	17866067	thyroid hormone receptor interactor 12	Trip12	0.0002	0.0057	1.29	7.58	7.21
	17649360	zinc finger protein 207; microRNA 632	Zfp207; Mir632	0.0002	0.0057	1.25	7.08	6.76
	17835487	acyl-CoA synthetase short-chain family member 3	Acss3	0.0002	0.0056	1.81	8.07	7.21
	17753672	cyclin-dependent kinase inhibitor 1A	Cdkn1a	0.0002	0.0056	-3.5	3.4	5.21
	17704895	DIS3 homolog, exosome endoribonuclease and 3-5 exoribonuclease	Dis3	0.0002	0.0056	1.38	5.31	4.85
	17777184	interleukin 1 alpha	Il1a	0.0002	0.0056	2.35	5.41	4.18
	17680869	influenza virus NS1A binding protein	Ivns1abp	0.0002	0.0056	-1.47	8.16	8.73
	17807789	similar to alpha-2u globulin PGCL2	LOC500473	0.0002	0.0056	1.28	11.26	10.9
	17786877	mannose-6-phosphate receptor, cation dependent	M6pr	0.0002	0.0056	1.55	6.83	6.2
	17746766	myoneurin	Mynn	0.0002	0.0056	1.41	4.11	3.61
	17742597	neurogenin 2	Neurog2	0.0002	0.0056	-1.37	2.41	2.87
	17774820	tetratricopeptide repeat domain 17	Ttc17	0.0002	0.0056	1.26	6.8	6.46
	17678846	uracil-DNA glycosylase	Ung	0.0002	0.0056	-1.27	6.32	6.67
	17794610	apolipoprotein B mRNA editing enzyme, catalytic polypeptide 1	Apobec1	0.0002	0.0055	-1.68	4.1	4.84
	17879806	B-cell receptor-associated protein 31	Bcap31	0.0002	0.0055	1.42	7.59	7.08
	17796902	COP9 signalosome subunit 5	Cops5	0.0001	0.0055	1.36	7.35	6.91
	17643187	eukaryotic translation initiation factor 3, subunit A	Eif3a	0.0002	0.0055	1.33	8.23	7.82
	17719349	glycosylphosphatidylinositol specific phospholipase D1	Gpld1	0.0002	0.0055	-1.5	7.4	7.99
	17669974	HRAS-like suppressor	Hrasls	0.0002	0.0055	2.79	3.72	2.24
	17803188	heparan sulfate proteoglycan 2	Hspg2	0.0002	0.0055	-1.29	4.15	4.51
	17843475	long non-coding RNA 215	Lnc215	0.0002	0.0055	-1.27	2.11	2.46
	17643246	zinc finger protein 658-like	LOC102550291	0.0002	0.0055	3.34	4.27	2.53
	17687364	mitochondrial amidoxime reducing component 1	Marc1	0.0002	0.0055	-1.53	8.31	8.93
	17846210	myosin VI	Myo6	0.0002	0.0055	1.55	4.77	4.13
	17775824	NADH dehydrogenase (ubiquinone) complex I, assembly factor 1	Ndufaf1	0.0002	0.0055	1.39	5.3	4.82
	17785687	protein phosphatase 4, regulatory subunit 2	Ppp4r2	0.0002	0.0055	1.39	6.3	5.83
	17805863	similar to mKIAA1429 protein	RGD1559904	0.0001	0.0055	1.31	5.04	4.66
	17712541	solute carrier family 20 (phosphate transporter), member 2	Slc20a2	0.0002	0.0055	-1.48	5.87	6.43
	17712911	transmembrane protein 255B	Tmem255b	0.0002	0.0055	-1.28	2.28	2.64
	17643965	TNF receptor-associated protein 1	Trap1	0.0002	0.0055	-1.3	7.13	7.51
	17656666	guanylate kinase 1; gap junction protein, gamma 2	Guk1; Gjc2	0.0001	0.0054	-1.33	6.32	6.73
	17670383	proteasome 26S subunit, non-ATPase 2	Psmd2	0.0001	0.0054	1.32	7.86	7.46
	17823370	similar to HSPC288	RGD1310769	0.0001	0.0054	1.76	6.58	5.76
	17756943	WD repeat domain 46	Wdr46	0.0001	0.0054	-2	4.2	5.2
	17733661	WD repeat domain 59	Wdr59	0.0001	0.0054	1.6	4.97	4.3
	17793270	xeroderma pigmentosum, complementation group C	Xpc	0.0001	0.0054	1.44	5.01	4.48
	17794729	complement component 1, s subcomponent; similar to complement component 1, s subcomponent	C1s; RGD1561715	0.0001	0.0053	1.5	9.47	8.89
	17746856	DnaJ (Hsp40) homolog, subfamily C, member 19	Dnajc19	0.0001	0.0053	1.26	4.88	4.55
	17739583	ets variant 3	Etv3	0.0001	0.0053	2.21	5.24	4.1
	17611871	insulin-like growth factor 2 receptor	Igf2r	0.0001	0.0053	1.31	6.15	5.76
	17822291	nuclear export mediator factor	Nemf	0.0001	0.0053	1.49	5.84	5.26
	17700845	propionyl CoA carboxylase, alpha polypeptide	Pcca	0.0001	0.0053	1.3	7.58	7.2
	17750994	phospholipid phosphatase related 4	Plppr4	0.0001	0.0053	-1.42	2.31	2.82
	17727683	similar to Ig variable region, light chain	RGD1565617	0.0001	0.0053	1.55	3.53	2.9
	17618749	uncoupling protein 2 (mitochondrial, proton carrier)	Ucp2	0.0001	0.0053	-1.79	5.47	6.31
	17832998	erb-b2 receptor tyrosine kinase 3	Erbb3	0.0001	0.0052	1.47	7.6	7.05
	17759203	FIG4 phosphoinositide 5-phosphatase	Fig4	0.0001	0.0052	-1.84	5.37	6.24
	17750070	homeodomain interacting protein kinase 1	Hipk1	0.0001	0.0052	-1.24	6.59	6.89
	17719495	histone cluster 1, H3a	Hist1h3a	0.0001	0.0052	-4.13	3.79	5.84
	17735993	3-hydroxy-3-methylglutaryl-CoA synthase 1 (soluble)	Hmgcs1	0.0001	0.0052	2.56	7.09	5.73
	17772095	methylmalonic aciduria (cobalamin deficiency) cblD type, with homocystinuria	Mmadhc	0.0001	0.0052	1.56	7.78	7.14
	17744817	occludin	Ocln	0.0001	0.0052	1.77	5.28	4.46
	17643443	poly(A)-specific ribonuclease	Parn	0.0001	0.0052	1.45	3.85	3.31
	17833710	receptor accessory protein 6	Reep6	0.0001	0.0052	1.51	9.69	9.09
	17762135	replication timing regulatory factor 1	Rif1	0.0001	0.0052	1.54	4.92	4.29
	17856808	sortilin-related receptor, LDLR class A repeats-containing	Sorl1	0.0001	0.0052	1.48	4.13	3.57
	17662835	ATP-binding cassette, subfamily A (ABC1), member 9	Abca9	0.0001	0.0051	1.97	5.35	4.37
	17746022	brain abundant, membrane attached signal protein 1	Basp1	0.0001	0.0051	-1.33	3.84	4.25
	17813453	ciliary neurotrophic factor receptor	Cntfr	0.0001	0.0051	-1.6	3.23	3.9
	17672324	cytochrome P450, family 3, subfamily a, polypeptide 9	Cyp3a9	0.0001	0.0051	2.11	8.56	7.48
	17837036	dihydropyrimidinase	Dpys	0.0001	0.0051	-1.37	8.95	9.4
	17686924	fumarate hydratase	Fh	0.0001	0.0051	1.6	9.05	8.38
	17821786	HECT domain containing E3 ubiquitin protein ligase 1	Hectd1	0.0001	0.0051	1.59	7.67	7
	17836999	Kruppel-like factor 10	Klf10	0.0001	0.0051	-3.03	4.24	5.85
	17703605	karyopherin alpha 3	Kpna3	0.0001	0.0051	1.47	6.48	5.92
	17808661	myb-like, SWIRM and MPN domains 1	Mysm1	0.0001	0.0051	1.65	4.49	3.76
	17726121	protein geranylgeranyltransferase type I, beta subunit	Pggt1b	0.0001	0.0051	1.74	5.64	4.84
	17692582	RNA polymerase II associated protein 2	Rpap2	0.0001	0.0051	1.62	4.03	3.33
	17720794	selenophosphate synthetase 1	Sephs1	0.0001	0.0051	1.42	7.12	6.62
	17824109	serine (or cysteine) proteinase inhibitor, clade A, member 3C	Serpina3c	0.0001	0.0051	-1.56	10.26	10.9
	17635213	signal peptidase complex subunit 2	Spcs2	0.0001	0.0051	-1.51	6.84	7.44
	17690861	transmembrane protein 129	Tmem129	0.0001	0.0051	-1.23	4.18	4.48
	17754196	transient receptor potential cation channel, subfamily M, member 2	Trpm2	0.0001	0.0051	1.95	4.33	3.37
	17877941	V-set and immunoglobulin domain containing 4	Vsig4	0.0001	0.0051	2.01	6.89	5.88
	17792579	WW domain binding protein 1	Wbp1	0.0001	0.0051	-1.72	5.86	6.64
	17788808	armadillo repeat containing 10	Armc10	0.0001	0.005	1.32	4.42	4.02
	17703644	guanylate cyclase 1, soluble, beta 2	Gucy1b2	0.0001	0.005	1.67	5.57	4.83
	17844261	iron responsive element binding protein 2	Ireb2	0.0001	0.005	1.4	6.83	6.35
	17722204	similar to WD repeat domain 36	LOC688637	0.0001	0.005	1.6	5.29	4.62
	17734753	occludin/ELL domain containing 1	Ocel1	0.0001	0.005	-1.33	4.64	5.05
	17700805	transmembrane 9 superfamily member 2	Tm9sf2	0.0001	0.005	1.22	8.63	8.34
	17694730	anaphase promoting complex subunit 4	Anapc4	0.0001	0.0049	1.75	5.63	4.82
	17735357	glucosaminyl (N-acetyl) transferase 4, core 2	Gcnt4	0.0001	0.0049	2.63	4.62	3.22
	17793160	coiled-coil-helix-coiled-coil-helix domain containing 6	Chchd6	0.0001	0.0049	-1.44	4.51	5.03
	17827349	phenylalanine hydroxylase	Pah	0.0001	0.0049	1.24	10.99	10.68
	17615616	similar to 60S ribosomal protein L27a	RGD1562402	0.0001	0.0049	1.73	9.14	8.35
	17848166	SREBF chaperone	Scap	0.0001	0.0049	-1.55	5.89	6.52
	17661380	ATP citrate lyase	Acly	0.0001	0.0048	-1.69	6.34	7.1
	17790362	coatomer protein complex, subunit gamma 2	Copg2	0.0001	0.0048	1.4	6.45	5.97
	17766543	cardiolipin synthase 1	Crls1	0.0001	0.0048	1.47	7.42	6.87
	17681948	F11 receptor	F11r	0.0001	0.0048	1.91	7.01	6.08
	17734042	F-box protein 31	Fbxo31	0.0001	0.0048	-2.63	6.59	7.99
	17799875	FGGY carbohydrate kinase domain containing	Fggy	0.0001	0.0048	1.34	6.68	6.26
	17759158	general transcription factor IIIC, polypeptide 6, alpha	Gtf3c6	0.0001	0.0048	1.38	4.6	4.14
	17635431	interleukin 18 binding protein	Il18bp	0.0001	0.0048	-1.77	3.6	4.43
	17862411	K(lysine) acetyltransferase 2B	Kat2b	0.0001	0.0048	1.68	6.95	6.2
	17661015	keratin 23, type I	Krt23	0.0001	0.0048	1.56	2.62	1.98
	17771084	similar to LOC495800 protein	LOC499770	0.0001	0.0048	-1.42	3.9	4.41
	17864547	similar to ribosomal protein L31 [Source:RGD Symbol;Acc:1596752]	LOC681338	0.0001	0.0048	1.28	2.32	1.96
	17854979	NCK adaptor protein 1	Nck1	0.0001	0.0048	1.41	4.51	4.02
	17829240	polycystic kidney and hepatic disease 1-like 1	Pkhd1l1	0.0001	0.0048	1.41	3.02	2.53
	17635226	polymerase (DNA-directed), delta 3, accessory subunit	Pold3	0.0001	0.0048	1.64	6.5	5.78
	17745021	peptidylprolyl isomerase domain and WD repeat containing 1	Ppwd1	0.0001	0.0048	1.62	4.53	3.83
	17856901	similar to Sulfotransferase K1 (rSULT1C2)	RGD1559960	0.0001	0.0048	-3.58	1.89	3.74
	17672719	similar to cell surface receptor FDFACT	RGD1561730	0.0001	0.0048	2.43	4.84	3.56
	17675690	ribosomal protein L21	Rpl21	0.0001	0.0048	1.34	9.82	9.4
	17720971	Ras suppressor protein 1	Rsu1	0.0001	0.0048	-1.39	7.52	8
	17715704	solute carrier family 17, member 4	Slc17a4	0.0001	0.0048	3.08	6.65	5.03
	17640252	solute carrier family 3 (amino acid transporter heavy chain), member 2	Slc3a2	0.0001	0.0048	-2.35	7.09	8.32
	17641203	structural maintenance of chromosomes 5	Smc5	0.0001	0.0048	1.4	5.21	4.72
	17689536	tec protein tyrosine kinase	Tec	0.0001	0.0048	1.67	5.48	4.74
	17613048	transmembrane protein 238	Tmem238	0.0001	0.0048	-1.4	7.24	7.73
	17868552	transmembrane protein 37	Tmem37	0.0001	0.0048	1.68	8.72	7.97
	17797538	ubiquitin specific peptidase 45	Usp45	0.0001	0.0048	1.39	5.01	4.53
	17723529	dynactin 4 (p62)	Dctn4	0.0001	0.0047	1.49	5.83	5.25
	17650552	homeo box B1	Hoxb1	0.0001	0.0047	-1.54	2.63	3.25
	17847506	interferon-related developmental regulator 2	Ifrd2	0.0001	0.0047	-1.42	5.12	5.64
	17702940	importin 4	Ipo4	0.0001	0.0047	-1.41	5.05	5.55
	17615816	uncharacterized LOC102546648	LOC102546648	0.0001	0.0047	-1.42	2.49	3
	17708130	myotubularin related protein 7	Mtmr7	0.0001	0.0047	1.52	2.65	2.04
	17872130	oral-facial-digital syndrome 1	Ofd1	0.0001	0.0047	1.75	4.06	3.25
	17626306	STE20-like kinase	Slk	0.0001	0.0047	1.68	5.94	5.19
	17649110	TAO kinase 1	Taok1	0.0001	0.0047	1.63	7.42	6.72
[truncated: 638 more rows]

## Sheet: BN vs. SHR
	BN vs SHR differentialy expressed genes
	ID	Description	Gene Symbol	P-val	FDR P-val	Fold Change	BN Avg (log2)	SHR Avg (log2)
	17788504	:polypeptide N-acetylgalactosaminyltransferase 11	Galnt11	0.0002	0.0083	1.57	6.62	5.96
	17651087	2,3-cyclic nucleotide 3 phosphodiesterase	Cnp	0.0018	0.0311	-1.73	3.09	3.88
	17674199	2-5 oligoadenylate synthetase 1A	Oas1a	0.0015	0.0281	-2.16	2.99	4.09
	17678177	2-5 oligoadenylate synthetase 1B	Oas1b	0.0028	0.0424	-1.78	1.93	2.75
	17678731	2-5 oligoadenylate synthetase-like 2	Oasl2	0.0006	0.0159	-1.42	2.85	3.36
	17678723	2-5-oligoadenylate synthetase-like	Oasl	0.0002	0.0065	-1.55	2.04	2.67
	17710118	2-hydroxyacyl-CoA lyase 1	Hacl1	0.0025	0.0389	-1.81	7.95	8.81
	17749807	3 beta-hydroxysteroid dehydrogenase type 5-like; similar to 3 beta-hydroxysteroid dehydrogenase type 3 (3 beta-hydroxysteroid dehydrogenase type III) (3Beta-HSD III) (NADPH-dependent 3-beta-hydroxy-delta(5)-steroid dehydrogenase) (3-beta-hydroxy-5-ene steroid dehydrogenase) (Progesterone reductas...	LOC103690187; LOC502588	9.96e-05	0.0049	-4.32	3.15	5.27
	17741229	3-hydroxy-3-methylglutaryl-CoA synthase 2 (mitochondrial)	Hmgcs2	4.38e-05	0.0031	-1.22	10.88	11.16
	17721066	3-hydroxyacyl-CoA dehydratase 1	Hacd1	3.98e-05	0.003	1.64	3.48	2.76
	17791415	3-hydroxyisobutyrate dehydrogenase	Hibadh	4.06e-05	0.003	1.4	9.72	9.23
	17653763	4-aminobutyrate aminotransferase	Abat	1.29e-06	0.0004	1.91	8.54	7.61
	17673858	4-hydroxyphenylpyruvate dioxygenase	Hpd	6.07e-08	4.86e-05	1.54	11.61	10.99
	17846719	5-3 exoribonuclease 1	Xrn1	0.0008	0.0185	1.29	5.48	5.11
	17767001	5-3 exoribonuclease 2	Xrn2	8.97e-05	0.0046	1.37	6.34	5.88
	17791600	5-nucleotidase, cytosolic IIIA	Nt5c3a	0.0001	0.0053	1.78	5.28	4.45
	17827731	60S ribosomal protein L39; ribosomal protein L39 [Source:RGD Symbol;Acc:3593]	LOC103692831; Rpl39	0.0007	0.0171	1.26	8.37	8.04
	17622570	7-dehydrocholesterol reductase	Dhcr7	9.04e-05	0.0046	-3.06	4.79	6.4
	17816796	A kinase (PRKA) anchor protein 5	Akap5	0.0035	0.0482	-1.65	2.31	3.04
	17789297	A kinase (PRKA) anchor protein 9	Akap9	7.97e-05	0.0044	1.69	6.09	5.33
	17757003	AA926063gene	AA926063	4.17e-05	0.003	-2.14	2.4	3.5
	17687126	aarF domain containing kinase 3	Adck3	0.0006	0.0159	1.56	8.1	7.46
	17820740	abhydrolase domain containing 1	Abhd1	8.29e-05	0.0044	-1.86	6.64	7.53
	17713271	abhydrolase domain containing 13	Abhd13	0.0013	0.025	1.26	4.78	4.44
	17826308	abhydrolase domain containing 17A	Abhd17a	9.72e-05	0.0048	-1.36	5.33	5.78
	17634667	abhydrolase domain containing 17C	Abhd17c	0.0007	0.0167	-1.38	6.67	7.14
	17617612	abhydrolase domain containing 2	Abhd2	0.0007	0.0169	-2.54	8.38	9.72
	17698603	abhydrolase domain containing 4	Abhd4	0.0007	0.0166	-1.27	6.13	6.47
	17660371	ABI family, member 3	Abi3	0.0003	0.011	-1.58	3.83	4.49
	17724261	acetyl-CoA acyltransferase 2	Acaa2	5.08e-06	0.0008	-1.4	9.75	10.23
	17844873	acidic (leucine-rich) nuclear phosphoprotein 32 family, member A	Anp32a	3.15e-05	0.0026	1.56	7.55	6.9
	17786038	actin related protein 2/3 complex, subunit 4	Arpc4	3.74e-06	0.0007	-1.57	6.14	6.79
	17822913	actinin, alpha 1	Actn1	0.0012	0.0241	-1.6	5.5	6.18
	17665394	activated leukocyte cell adhesion molecule	Alcam	0.0002	0.0071	1.55	7.19	6.56
	17755839	activating signal cointegrator 1 complex subunit 3	Ascc3	0.0032	0.046	-1.25	6.08	6.4
	17779624	activity-dependent neuroprotector homeobox	Adnp	3.85e-05	0.0029	1.4	7.31	6.83
	17651628	acyl-CoA binding domain containing 4	Acbd4	0.001	0.0224	1.67	6.42	5.69
	17717540	acyl-CoA binding domain containing 5	Acbd5	0.0008	0.0186	1.37	5.93	5.48
	17847108	acyl-CoA dehydrogenase family, member 11	Acad11	5.77e-05	0.0037	-1.47	7.96	8.52
	17737875	acyl-CoA dehydrogenase family, member 9	Acad9	0.0005	0.0148	-1.42	4.81	5.31
	17752115	acyl-CoA dehydrogenase, C-4 to C-12 straight chain	Acadm	0.0015	0.0287	1.24	9.99	9.69
	17663448	acyl-CoA oxidase 1, palmitoyl	Acox1	0.0021	0.0353	-1.21	9.95	10.23
	17695215	acyl-CoA oxidase 3, pristanoyl	Acox3	5.94e-06	0.0009	-1.65	7.91	8.63
	17660205	acyl-CoA synthetase family member 2	Acsf2	0.0004	0.013	-1.68	4.7	5.45
	17626531	acyl-CoA synthetase long-chain family member 5	Acsl5	2.44e-07	0.0001	2.2	8.88	7.74
	17619971	acyl-CoA synthetase medium-chain family member 1	Acsm1	2.97e-06	0.0006	1.47	9.15	8.59
	17619955	acyl-CoA synthetase medium-chain family member 2A	Acsm2a	1.12e-10	5.27e-07	6.5	6.26	3.55
	17619932	acyl-CoA synthetase medium-chain family member 5	Acsm5	5.34e-05	0.0035	2.44	6.09	4.8
	17817308	acyl-CoA thioesterase 1	Acot1	0.0002	0.0081	-2.24	1.48	2.64
	17817302	acyl-CoA thioesterase 2	Acot2	2.01e-08	2.79e-05	-4.16	4.74	6.8
	17807212	acyl-coenzyme A amino acid N-acyltransferase 1	Acnat1	3.59e-09	8.41e-06	-36.26	2.17	7.36
	17807206	acyl-coenzyme A amino acid N-acyltransferase 2	Acnat2	0.0003	0.01	2.03	9.97	8.95
	17827210	adaptor protein, phosphotyrosine interaction, PH domain and leucine zipper containing 2	Appl2	0.0006	0.0153	1.26	4.75	4.42
	17710609	adaptor-related protein complex 1, mu 1 subunit	Ap1m1	0.0012	0.0241	-1.26	6.65	6.99
	17632575	adaptor-related protein complex 2, alpha 1 subunit	Ap2a1	0.0007	0.0174	-1.45	5.12	5.66
	17670481	adaptor-related protein complex 2, mu 1 subunit	Ap2m1	0.0001	0.0062	-1.54	7.25	7.87
	17735230	adaptor-related protein complex 3, beta 1 subunit	Ap3b1	0.0002	0.0076	1.29	6.4	6.03
	17826242	adaptor-related protein complex 3, delta 1 subunit	Ap3d1	3.02e-06	0.0006	-1.6	7.02	7.69
	17814437	additional sex combs like transcriptional regulator 2	Asxl2	0.0012	0.024	1.32	4.75	4.35
	17723725	adenomatosis polyposis coli down-regulated 1	Apcdd1	0.0018	0.0311	1.42	2.73	2.22
	17759167	adenosylmethionine decarboxylase 1	Amd1	2.34e-07	0.0001	2.33	6.62	5.4
	17691455	adenylate cyclase 1 (brain)	Adcy1	0.0021	0.0353	1.24	3.16	2.84
	17681607	adenylate cyclase 10 (soluble)	Adcy10	7.64e-05	0.0042	-2.2	2.45	3.59
	17867261	adenylate cyclase activating polypeptide 1	Adcyap1	0.0033	0.0461	-1.22	1.72	2
	17800174	adenylate kinase 4	Ak4	0.0014	0.027	-1.65	7.7	8.42
	17687008	adenylosuccinate synthase	Adss	0.0011	0.0237	1.35	6.52	6.08
	17728881	adhesion G protein-coupled receptor E5	Adgre5	0.0002	0.0068	-1.69	4.6	5.36
	17769544	adhesion regulating molecule 1	Adrm1	0.0003	0.01	-1.67	6.85	7.59
	17778135	adipocyte plasma membrane associated protein	Apmap	1.75e-05	0.0018	1.93	7.33	6.38
	17705719	ADP-ribosylation factor 4	Arf4	0.0011	0.0228	-1.3	8.76	9.14
	17816275	ADP-ribosylation factor 6	Arf6	0.0005	0.0144	1.32	7.02	6.62
	17769076	ADP-ribosylation factor guanine nucleotide-exchange factor 2 (brefeldin A-inhibited)	Arfgef2	0.003	0.0442	-1.23	6.28	6.58
	17636544	ADP-ribosylation factor-like 6 interacting protein 1	Arl6ip1	7.51e-06	0.0011	-1.49	7.49	8.07
	17785859	ADP-ribosylation factor-like 8B	Arl8b	0.0003	0.0107	-1.35	7.2	7.63
	17730999	AFG3(ATPase family gene 3)-like 1 (S. cerevisiae)	Afg3l1	0.0025	0.0386	1.21	5.54	5.26
	17803953	agmatine ureohydrolase (agmatinase)	Agmat	2.69e-05	0.0023	1.3	8.02	7.64
	17713749	AhpC/TSA antioxidant enzyme domain containing 1	Aaed1	0.0012	0.0247	-1.44	6.17	6.7
	17636104	achaete-scute family bHLH transcription factor 3; TMEM9 domain family, member B	Ascl3; Tmem9b	0.0002	0.008	2.37	3.61	2.37
	17741986	AKNA domain containing 1	Aknad1	0.0007	0.018	1.72	4.02	3.24
	17728279	AKT interacting protein	Aktip	0.0009	0.0203	-1.33	3.96	4.37
	17736459	alanine-glyoxylate aminotransferase 2	Agxt2	6.17e-11	4.69e-07	3.55	7.83	6
	17743018	alcohol dehydrogenase 1 (class I)	Adh1	2.54e-07	0.0001	2.64	11.5	10.1
	17743064	alcohol dehydrogenase 4 (class II), pi polypeptide	Adh4	1.91e-07	0.0001	5.41	8.65	6.21
	17743078	alcohol dehydrogenase 5 (class III), chi polypeptide	Adh5	3.82e-05	0.0029	1.46	6.77	6.22
	17743051	alcohol dehydrogenase 6 (class V)	Adh6	1.86e-12	5.65e-08	91.8	8.44	1.92
	17743007	alcohol dehydrogenase 7 (class IV), mu or sigma polypeptide	Adh7	7.62e-05	0.0042	1.74	3.81	3.01
	17805459	alcohol dehydrogenase, iron containing, 1	Adhfe1	2.46e-05	0.0022	-1.58	7.99	8.65
	17624498	aldehyde dehydrogenase 1 family, member A1	Aldh1a1	0.0005	0.0145	1.68	6.94	6.19
	17798506	aldehyde dehydrogenase 1 family, member B1	Aldh1b1	4.58e-05	0.0032	1.6	3.43	2.75
	17715616	aldehyde dehydrogenase 5 family, member A1	Aldh5a1	9.49e-05	0.0048	1.42	6.6	6.09
	17681723	aldehyde dehydrogenase 9 family, member A1	Aldh9a1	6.57e-05	0.0039	1.26	10.18	9.84
	17641121	aldehyde dehydrogenase family 1, subfamily A7	Aldh1a7	0.0007	0.0179	-1.47	1.87	2.42
	17859335	aldehyde oxidase 1	Aox1	1.27e-07	8.05e-05	-2.85	7.47	8.98
	17716741	aldo-keto reductase family 1, member C19	Akr1c19	0.0011	0.0228	1.41	4.79	4.29
	17720484	aldo-keto reductase family 1, member C2	Akr1c2	2.48e-08	2.9e-05	20.6	9.3	4.93
	17782478	aldo-keto reductase family 1, member D1	Akr1d1	0.0014	0.0264	1.38	10.92	10.45
	17716718	aldo-keto reductase family 1, member E2	Akr1e2	0.0022	0.0363	1.25	6.84	6.52
	17800039	ALG6, alpha-1,3-glucosyltransferase	Alg6	0.0001	0.0052	1.27	3.41	3.06
	17618395	ALG8, alpha-1,3-glucosyltransferase	Alg8	0.0025	0.0391	1.32	4.76	4.36
	17635086	alkaline ceramidase 3	Acer3	8.47e-05	0.0045	-1.65	2.21	2.94
	17861121	alkaline phosphatase, placental-like 2	Alppl2	0.0031	0.0451	1.25	3.12	2.8
	17820726	all-trans retinoic acid-induced differentiation factor	Atraid	0.0012	0.0247	1.5	5.89	5.31
	17844042	alpha-1,2-mannosyltransferase	Alg9	3.45e-05	0.0027	1.32	4.49	4.09
	17693523	alpha-fetoprotein	Afp	0.0017	0.0305	1.35	3.35	2.92
	17751287	alpha-kinase 1	Alpk1	0.0018	0.0319	1.37	2.98	2.53
	17789948	aminoadipate-semialdehyde synthase	Aass	2.24e-05	0.0021	3.67	8.86	6.98
	17769392	aminopeptidase-like 1	Npepl1	0.0022	0.0357	-1.29	6.11	6.48
	17750790	amylase, alpha 1A (salivary)	Amy1a	0.0007	0.0167	1.5	10.05	9.46
	17750935	amylo-alpha-1, 6-glucosidase, 4-alpha-glucanotransferase	Agl	8.52e-05	0.0045	1.76	7	6.19
	17667585	amyloid beta (A4) precursor protein	App	5.88e-07	0.0002	-1.86	6.69	7.59
	17833435	amyloid beta (A4) precursor protein-binding, family A, member 3	Apba3	0.0017	0.0301	-1.53	5.27	5.88
	17686824	amyloid P component, serum	Apcs	0.0002	0.0075	1.33	9.45	9.04
	17777107	anaphase promoting complex subunit 1	Anapc1	0.0008	0.0183	1.4	5.58	5.1
	17759855	anaphase promoting complex subunit 2	Anapc2	0.0028	0.0419	-1.33	4.6	5.02
	17784702	ancient ubiquitous protein 1	Aup1	0.0003	0.0099	-1.34	8.43	8.86
	17823391	angel homolog 1 (Drosophila)	Angel1	0.0024	0.0379	-1.37	3.9	4.35
	17702051	angiogenin, ribonuclease A family, member 2	Ang2	0.0028	0.0418	1.34	2.12	1.7
	17871406	angiomotin	Amot	0.0012	0.0241	1.38	3.41	2.94
	17800016	angiopoietin-like 3	Angptl3	1.06e-06	0.0003	1.54	10.78	10.15
	17812584	angiotensin II receptor-associated protein	Agtrap	0.0003	0.0091	-2.15	4.29	5.39
	17734430	angiotensinogen (serpin peptidase inhibitor, clade A, member 8)	Agt	6.77e-05	0.004	-1.25	9.5	9.82
	17790976	anionic trypsin-2-like	LOC102554637	0.0029	0.0426	1.57	3.54	2.89
	17736813	ANKH inorganic pyrophosphate transport regulator	Ankh	0.0002	0.0075	-1.47	6.63	7.19
	17720551	ankyrin repeat and SOCS box-containing 13	Asb13	0.0004	0.0116	1.51	5.9	5.3
	17771165	ankyrin repeat and SOCS box-containing 6	Asb6	0.0012	0.0249	-1.44	4.19	4.71
	17688858	ankyrin repeat domain 17	Ankrd17	0.0009	0.0207	1.32	6.63	6.24
	17864603	ankyrin repeat domain 44	Ankrd44	0.0016	0.03	1.56	5.23	4.58
	17849615	ankyrin repeat domain 49	Ankrd49	0.0002	0.0073	1.6	4.56	3.89
	17705668	annexin A11	Anxa11	0.0017	0.0301	-1.24	6.31	6.62
	17746926	annexin A5	Anxa5	6e-08	4.86e-05	4.07	7.32	5.3
	17625007	APOBEC1 complementation factor	A1cf	6.74e-05	0.004	1.33	9.43	9.02
	17748621	apolipoprotein A-I binding protein	Apoa1bp	0.0001	0.0057	-1.27	6.33	6.68
	17794610	apolipoprotein B mRNA editing enzyme, catalytic polypeptide 1	Apobec1	8.56e-05	0.0045	-1.78	4.1	4.93
	17825593	apolipoprotein F	Apof	0.0001	0.0062	-3.18	6.92	8.59
	17652260	apolipoprotein H (beta-2-glycoprotein I)	Apoh	1.43e-06	0.0004	1.22	11.38	11.08
	17838866	apolipoprotein L 9a	Apol9a	1.25e-05	0.0014	-2.58	4.46	5.83
	17830353	apolipoprotein L, 3	Apol3	3.55e-09	8.41e-06	-2.76	3.74	5.21
	17838879	apolipoprotein L, 3	Apol3	0.0007	0.0167	-2.37	3.84	5.08
	17838861	apolipoprotein L3-like	LOC100910885	0.0013	0.0251	-1.68	1.82	2.56
	17752802	apolipoprotein M	Apom	0.0002	0.007	1.35	8.37	7.94
	17879134	apoptosis-inducing factor, mitochondrion-associated 1	Aifm1	0.0004	0.0115	1.35	7.39	6.96
	17853855	aquaporin 9	Aqp9	0.0003	0.0091	1.39	9.02	8.54
	17875672	A-Raf proto-oncogene, serine/threonine kinase	Araf	0.0004	0.0127	-1.43	6.8	7.31
	17788565	ArfGAP with GTPase domain, ankyrin repeat and PH domain 3	Agap3	0.0036	0.0492	-1.25	3.41	3.73
	17610985	arginase 1	Arg1	0.0007	0.0167	1.22	10.07	9.78
	17761221	argininosuccinate synthase 1	Ass1	6.03e-06	0.0009	1.3	11.14	10.76
	17863869	ARP1 actin-related protein 1 homolog B, centractin beta (yeast)	Actr1b	0.0005	0.0131	-1.49	5.39	5.96
	17740832	aryl hydrocarbon receptor nuclear translocator	Arnt	0.0013	0.0258	1.39	6.69	6.22
	17788192	aryl hydrocarbon receptor nuclear translocator-like 2	Arntl2	0.0001	0.0053	-1.54	2.62	3.24
	17738779	arylacetamide deacetylase	Aadac	2.21e-05	0.0021	1.97	6.82	5.85
	17739958	ash1 (absent, small, or homeotic)-like (Drosophila)	Ash1l	6.57e-05	0.0039	1.43	6.6	6.09
	17640331	asparaginase like 1	Asrgl1	1.56e-05	0.0016	1.75	6.49	5.68
	17789627	asparagine synthetase (glutamine-hydrolyzing)	Asns	0.002	0.0337	-1.53	3.2	3.82
	17711611	aspartylglucosaminidase	Aga	0.0004	0.0123	-1.38	5.71	6.18
	17683894	aspartyl-tRNA synthetase	Dars	0.0013	0.026	1.44	7.01	6.49
	17718575	asporin	Aspn	0.0018	0.0311	1.24	2.11	1.79
	17822509	AT rich interactive domain 4A (Rbp1 like)	Arid4a	0.0008	0.0188	1.58	4.97	4.31
	17819677	atlastin GTPase 2	Atl2	0.0007	0.0167	1.48	8.62	8.06
	17852487	ATM serine/threonine kinase	Atm	0.0008	0.0183	1.22	3.69	3.4
	17724431	ATP synthase, H+ transporting, mitochondrial F1 complex, alpha subunit 1, cardiac muscle	Atp5a1	0.0012	0.0244	1.22	9.58	9.29
	17825486	ATP synthase, H+ transporting, mitochondrial F1 complex, beta polypeptide	Atp5b	0.0013	0.0261	1.22	9.67	9.38
	17750241	ATP synthase, H+ transporting, mitochondrial Fo complex, subunit B1	Atp5f1	0.0032	0.0455	1.28	8.59	8.23
	17687945	ATP synthase, H+ transporting, mitochondrial Fo complex, subunit E	Atp5i	0.0001	0.0057	1.44	7.06	6.53
	17614449	ATP5S-like	Atp5sl	0.003	0.0441	-1.3	5.33	5.71
	17726777	ATPase, aminophospholipid transporter, class I, type 8B, member 1	Atp8b1	0.0004	0.0116	1.59	5.94	5.27
	17793891	ATPase, Ca++ transporting, plasma membrane 2	Atp2b2	0.0003	0.0096	1.65	3.85	3.12
	17776804	ATPase, class I, type 8B, member 4	Atp8b4	0.0036	0.0486	1.55	2.8	2.16
	17733116	ATPase, H+ transporting, lysosomal V0 subunit D1	Atp6v0d1	3.88e-05	0.0029	-1.32	8.35	8.75
	17749954	ATPase, Na+/K+ transporting, alpha 1 polypeptide	Atp1a1	0.0012	0.0247	1.22	8.22	7.94
	17686172	ATPase, Na+/K+ transporting, beta 1 polypeptide	Atp1b1	4.61e-07	0.0002	2.53	7.08	5.74
	17662880	ATP-binding cassette, subfamily A (ABC1), member 6	Abca6	2.27e-06	0.0005	1.58	8.83	8.17
	17662748	ATP-binding cassette, subfamily A (ABC1), member 8	Abca8	0.0001	0.0062	1.71	4.83	4.05
	17781157	ATP-binding cassette, subfamily B (MDR/TAP), member 4	Abcb4	0.0002	0.0067	-1.52	7.86	8.46
	17788626	ATP-binding cassette, subfamily B (MDR/TAP), member 8	Abcb8	0.0001	0.0054	-1.37	4.07	4.53
	17705225	ATP-binding cassette, subfamily C (CFTR/MRP), member 4	Abcc4	0.0002	0.0082	-1.33	3.39	3.8
	17753937	ATP-binding cassette, subfamily G (WHITE), member 1	Abcg1	0.0004	0.0115	-1.7	4.48	5.24
	17783946	ATP-binding cassette, subfamily G (WHITE), member 2	Abcg2	4.12e-05	0.003	2.19	3.14	2.01
	17692803	ATP-binding cassette, subfamily G (WHITE), member 3-like 1	Abcg3l1	0.0011	0.0239	1.46	2.73	2.18
	17692749	ATP-binding cassette, subfamily G (WHITE), member 3-like 2; ATP-binding cassette sub-family G member 3-like	Abcg3l2; LOC102556634	2.79e-05	0.0024	3.71	4.98	3.09
	17819927	ATP-binding cassette, subfamily G (WHITE), member 5	Abcg5	0.0004	0.013	-1.76	3.48	4.3
	17714628	AU RNA binding protein/enoyl-CoA hydratase	Auh	0.0026	0.0403	1.2	6.71	6.44
	17754155	autoimmune regulator	Aire	0.0013	0.0262	1.26	3.88	3.55
	17623312	autophagy related 2A	Atg2a	0.0001	0.006	-1.75	4.24	5.05
	17755774	autophagy related 5	Atg5	0.0033	0.0468	1.43	5.02	4.5
	17865647	autophagy related 9A	Atg9a	0.0004	0.0116	-1.35	6.22	6.65
	17682869	axin interactor, dorsalization associated	Aida	0.0007	0.018	-1.36	5.27	5.71
	17630742	Axl receptor tyrosine kinase	Axl	1.61e-05	0.0017	-2.18	5.03	6.15
	17820266	baculoviral IAP repeat-containing 6	Birc6	2.66e-05	0.0023	1.33	7.6	7.19
	17623289	basic leucine zipper transcription factor, ATF-like 2	Batf2	0.0018	0.0314	1.24	2.75	2.44
	17691990	B-cell CLL/lymphoma 11A (zinc finger protein)	Bcl11a	0.0024	0.0378	1.24	2.38	2.07
	17677052	B-cell CLL/lymphoma 7B	Bcl7b	5.85e-06	0.0009	-1.41	5.95	6.45
	17845578	BCL2/adenovirus E1B interacting protein 2	Bnip2	0.0005	0.0132	1.3	5.68	5.3
	17621224	Bcl2-associated athanogene 3	Bag3	4.24e-05	0.0031	-1.92	5.26	6.2
	17708596	BCL2-associated athanogene 4	Bag4	7.41e-05	0.0042	-2.44	4.4	5.69
	17708590	BCL2-associated athanogene 4	Bag4	0.0026	0.0395	-1.35	3.47	3.9
	17756364	BCL2-associated athanogene 6	Bag6	0.0006	0.0149	-1.35	5.55	5.98
	17610775	BCL2-associated transcription factor 1	Bclaf1	2.38e-06	0.0005	1.57	7.37	6.72
	17786674	BCL2-like 13 (apoptosis facilitator)	Bcl2l13	0.0001	0.0056	1.67	4.91	4.17
	17789529	Bet1 golgi vesicular membrane trafficking protein	Bet1	0.0028	0.0419	1.3	7.17	6.79
	17828596	beta-1,4-N-acetyl-galactosaminyl transferase 1	B4galnt1	0.0006	0.0152	-1.4	6.03	6.52
	17852258	beta-carotene oxygenase 2; testis expressed 12	Bco2; Tex12	4.67e-07	0.0002	1.9	6.46	5.53
	17744314	betaine-homocysteine S-methyltransferase 2	Bhmt2	0.0004	0.0115	1.24	8.57	8.27
	17626005	beta-transducin repeat containing E3 ubiquitin protein ligase	Btrc	9.86e-05	0.0049	-1.6	4.99	5.67
	17794461	BH3 interacting domain death agonist	Bid	8.9e-06	0.0012	2.2	6.64	5.5
	17875011	biglycan	Bgn	0.0005	0.0138	-1.35	8.04	8.47
	17765654	biogenesis of lysosomal organelles complex-1, subunit 6, pallidin	Bloc1s6	0.0032	0.0458	1.45	5.02	4.48
	17719081	biphenyl hydrolase-like (serine hydrolase)	Bphl	3.96e-07	0.0002	-1.61	6.27	6.96
	17778922	bladder cancer associated protein	Blcap	0.0004	0.013	-1.45	4.68	5.22
	17710362	bone morphogenetic protein receptor, type IA	Bmpr1a	0.0027	0.041	1.4	5.85	5.37
	17846309	branched chain keto acid dehydrogenase E1, beta polypeptide	Bckdhb	3.74e-05	0.0029	1.52	7.67	7.07
	17706179	BRCA1 associated protein-1 (ubiquitin carboxy-terminal hydrolase)	Bap1	0.0022	0.0355	-1.28	4.44	4.8
	17706836	BRISC and BRCA1 A complex member 1	Babam1	9.16e-06	0.0012	-1.63	5.68	6.38
	17825502	bromodomain adjacent to zinc finger domain, 2A	Baz2a	0.0004	0.0125	1.53	4.61	3.99
	17772474	bromodomain adjacent to zinc finger domain, 2B	Baz2b	0.0023	0.0373	1.45	4.07	3.53
	17668111	bromodomain and WD repeat domain containing 1	Brwd1	0.0001	0.0052	1.83	5.47	4.59
	17834174	bromodomain containing 4	Brd4	0.0003	0.0098	-1.28	5.52	5.88
	17745846	BRX1, biogenesis of ribosomes	Brix1	0.003	0.044	1.55	6.39	5.76
	17826297	BTB (POZ) domain containing 2	Btbd2	0.0035	0.0481	-1.34	5.76	6.18
	17819208	BTB (POZ) domain containing 6	Btbd6	0.0009	0.0207	-1.41	4.22	4.72
	17665914	butyrophilin-like protein 10-like	LOC102552404	0.0027	0.0407	1.54	4.12	3.49
	17797315	cadherin 17	Cdh17	2.15e-08	2.79e-05	8.71	6.11	2.99
	17781795	cadherin-like and PC-esterase domain containing 1	Cped1	4.86e-05	0.0033	1.75	6.48	5.67
	17706694	calcium homeostasis endoplasmic reticulum protein	Cherp	3.33e-06	0.0007	-1.57	4.59	5.24
	17828172	calcyphosine 2	Caps2	0.0022	0.0355	1.39	2.67	2.19
	17677137	calneuron 1	Caln1	3.6e-06	0.0007	4.29	4.51	2.41
	17639814	calpain 1, (mu/I) large subunit	Capn1	7.07e-05	0.0041	-1.86	3.79	4.69
	17687292	calpain 2, (m/II) large subunit	Capn2	0.0004	0.0117	1.32	5.53	5.12
	17635065	calpain 5	Capn5	0.0018	0.0312	-1.39	3.1	3.57
	17731090	calpain 9	Capn9	0.0034	0.0475	-1.21	2.18	2.46
	17792795	camello-like 3	Cml3	0.0025	0.0388	1.46	2.24	1.69
	17774623	cAMP responsive element binding protein 3-like 1	Creb3l1	1.31e-05	0.0015	-2.17	3.49	4.61
	17826157	cAMP responsive element binding protein 3-like 3	Creb3l3	0.0029	0.0434	-1.38	8.48	8.95
	17857463	canopy FGF signaling regulator 3	Cnpy3	0.0007	0.0167	-1.53	5.14	5.76
	17810259	CAP, adenylate cyclase-associated protein 1 (yeast)	Cap1	0.0012	0.0247	-1.27	6.48	6.83
	17860138	carbamoyl-phosphate synthetase 1	Cps1	1.99e-05	0.0019	1.29	11.56	11.19
	17724949	carbohydrate (N-acetylgalactosamine 4-0) sulfotransferase 9	Chst9	3.67e-06	0.0007	2.22	4.5	3.35
	17749573	carbonic anhydrase 14	Car14	0.0004	0.0116	1.75	5.76	4.95
	17746212	carbonic anhydrase 2	Car2	0.0004	0.0113	-2.12	3.64	4.73
	17746221	carbonic anhydrase 3	Car3	0.0031	0.0453	1.29	10.99	10.62
	17711396	carbonyl reductase 4	Cbr4	0.0002	0.0079	1.44	5.69	5.16
	17731269	carboxylesterase 2A [Source:RGD Symbol;Acc:708353]	Ces2a	0.0005	0.0135	1.58	6.82	6.15
	17727499	carboxylesterase 2E	Ces2e	1.78e-09	5.42e-06	36.68	7.43	2.23
	17729203	carboxylesterase 2G	Ces2g	1.18e-06	0.0004	2.16	5.8	4.69
	17649187	carboxypeptidase D	Cpd	0.0005	0.0136	-1.32	6.39	6.79
	17828331	carboxypeptidase M	Cpm	0.0023	0.037	-1.21	2.57	2.85
	17789192	carnitine O-octanoyltransferase	Crot	5.46e-07	0.0002	-4	7.17	9.17
	17723669	casein kinase 1, alpha 1	Csnk1a1	2.11e-06	0.0005	1.41	8.51	8.02
	17752811	casein kinase 2, beta polypeptide	Csnk2b	0.001	0.0225	-1.39	6.76	7.24
	17869142	caseinolytic mitochondrial matrix peptidase proteolytic subunit	Clpp	0.0013	0.0253	-1.29	6.12	6.49
	17841822	caspase 12	Casp12	0.0008	0.0195	1.42	6.12	5.61
	17742655	caspase 6	Casp6	0.0022	0.0357	-1.3	5.07	5.45
	17839058	caspase recruitment domain family, member 10	Card10	0.0001	0.0054	-1.71	3.43	4.2
	17768916	cathepsin A	Ctsa	0.0002	0.0084	-1.35	8.38	8.81
	17846515	cathepsin H	Ctsh	2.6e-05	0.0023	1.27	9.85	9.51
	17781667	caveolin 2	Cav2	0.0034	0.047	1.69	7.22	6.46
	17870173	caveolin 2	Cav2	0.0034	0.0475	1.64	7.14	6.43
	17856174	CCR4-NOT transcription complex, subunit 10	Cnot10	0.0008	0.0185	1.25	5.1	4.78
	17688588	CCR4-NOT transcription complex, subunit 6-like	Cnot6l	0.001	0.0213	1.65	7.39	6.66
	17663099	Cd300e molecule	Cd300e	0.0007	0.0176	1.5	2.59	2
	17781011	CD36 molecule (thrombospondin receptor)	Cd36	1.24e-06	0.0004	5.89	6.36	3.8
	17794897	Cd4 molecule	Cd4	0.0001	0.0057	-1.81	6.18	7.04
	17739545	Cd5 molecule-like	Cd5l	0.0034	0.0475	-1.5	5.57	6.15
	17657767	Cd68 molecule	Cd68	0.0001	0.006	-2.13	4.84	5.93
	17664107	Cd7 molecule	Cd7	0.0002	0.009	-1.52	3.5	4.1
	17784380	CD8a molecule	Cd8a	0.0001	0.0063	-2.09	2.84	3.9
	17777980	CD93 molecule	Cd93	0.0016	0.0292	-1.28	5.11	5.47
	17830429	CDC42 effector protein (Rho GTPase binding) 1	Cdc42ep1	0.0004	0.0121	-1.73	4.18	4.98
	17740786	CDC42 small effector 1	Cdc42se1	0.0028	0.0415	-1.59	4.2	4.87
	17645602	CDC-like kinase 4	Clk4	0.0034	0.0471	1.42	4.94	4.44
	17645586	CDC-like kinase 4	Clk4	0.0036	0.0486	1.33	6.76	6.35
	17715476	CDK5 regulatory subunit associated protein 1-like 1	Cdkal1	0.0026	0.0395	1.4	5.21	4.73
	17845803	cell cycle progression 1	Ccpg1	0.0001	0.0056	-1.21	6.18	6.45
	17834050	cell division cycle 34	Cdc34	0.0011	0.0236	-1.39	4.8	5.27
	17850291	cell division cycle 37	Cdc37	0.0032	0.0459	-1.26	5.34	5.68
	17624835	cell division cycle 37-like 1	Cdc37l1	0.0027	0.0409	1.36	7.03	6.58
	17814321	cell growth regulator with EF hand domain 1	Cgref1	0.0003	0.0104	-1.4	2.92	3.41
	17697914	cell growth regulator with ring finger domain 1	Cgrrf1	0.0006	0.0161	1.65	6.21	5.49
	17681646	cellular repressor of E1A-stimulated genes 1	Creg1	1.56e-05	0.0016	1.9	8.68	7.75
	17747013	centrin 4	Cetn4	0.0034	0.0473	1.33	2.29	1.87
	17839434	centromere protein M	Cenpm	0.0022	0.036	-1.41	4.33	4.83
	17819164	centrosomal protein 170B	Cep170b	0.0034	0.0473	-1.31	5.14	5.53
	17849689	centrosomal protein 295	Cep295	0.001	0.0226	-1.29	2.59	2.96
	17839792	ceramide kinase	Cerk	0.0018	0.0317	-1.27	3.76	4.11
	17740811	ceramide synthase 2	Cers2	0.0003	0.0104	1.26	8.21	7.87
	17703107	cerebellin 3 precursor	Cbln3	0.0018	0.0315	-1.66	6.64	7.37
	17712840	ceroid-lipofuscinosis, neuronal 8	Cln8	0.0002	0.0087	-1.37	4.24	4.69
	17880855	CG3918-like	LOC100362980	0.0003	0.0107	1.73	6.22	5.43
	17677207	CGRP receptor component	Crcp	0.0012	0.0242	1.29	6.68	6.31
	17681832	cilia and flagella associated protein 126	Cfap126	8.73e-09	1.6e-05	-3.84	3.42	5.36
	17848531	CKLF-like MARVEL transmembrane domain containing 6	Cmtm6	0.0003	0.0092	-1.34	5.24	5.66
	17856210	CKLF-like MARVEL transmembrane domain containing 8	Cmtm8	0.0009	0.0208	1.52	7.06	6.46
	17668044	claudin 14	Cldn14	0.0004	0.0114	-1.85	4.04	4.93
	17733987	coactosin-like F-actin binding protein 1	Cotl1	0.0003	0.0104	-1.48	3.02	3.59
	17680659	coagulation factor XIII, B polypeptide	F13b	0.0001	0.0059	1.46	8.58	8.03
	17790362	coatomer protein complex, subunit gamma 2	Copg2	0.0001	0.0063	1.43	6.45	5.93
	17650576	coatomer protein complex, subunit zeta 2	Copz2	0.0008	0.0188	1.27	5.87	5.53
	17731578	coenzyme Q9	Coq9	0.0003	0.01	1.62	6.41	5.72
	17728806	coiled-coil and C2 domain containing 1A	Cc2d1a	0.0005	0.0134	-1.38	4.43	4.9
	17773738	coiled-coil domain containing 141	Ccdc141	0.0006	0.0164	2.39	4.54	3.29
	17880642	coiled-coil domain containing 141	Ccdc141	0.0027	0.041	1.81	3.1	2.24
	17699695	coiled-coil domain containing 25	Ccdc25	0.001	0.0219	1.42	5.41	4.91
	17827605	coiled-coil domain containing 38	Ccdc38	0.0004	0.0127	1.58	4.47	3.81
	17724117	coiled-coil domain containing 68	Ccdc68	6.63e-05	0.004	-1.98	2.5	3.49
	17794426	coiled-coil domain containing 77	Ccdc77	3.54e-06	0.0007	-1.86	3.11	4.01
	17668890	coiled-coil domain containing 80	Ccdc80	0.0015	0.0276	-1.48	4.94	5.51
	17824272	coiled-coil domain containing 85C	Ccdc85c	9.16e-05	0.0047	-1.73	3.02	3.81
	17630717	coiled-coil domain containing 97	Ccdc97	0.0012	0.025	-1.27	4.87	5.22
	17757815	coiled-coil-helix-coiled-coil-helix domain containing 10	Chchd10	6.64e-06	0.001	-1.77	9.02	9.85
	17741434	cold shock domain containing E1, RNA binding	Csde1	0.0036	0.0485	1.21	7.13	6.86
	17750384	colony stimulating factor 1 (macrophage)	Csf1	0.0034	0.0475	-1.55	4.73	5.36
	17830336	COMM domain containing 5	Commd5	0.0002	0.0065	1.6	5.63	4.95
	17687773	complement component (3b/4b) receptor 1-like	Cr1l	8.01e-05	0.0044	-1.43	5.99	6.5
	17811640	complement component 1, q subcomponent, A chain	C1qa	3.35e-05	0.0027	-1.74	6.44	7.24
	17811631	complement component 1, q subcomponent, B chain	C1qb	5.22e-06	0.0009	-1.92	6.18	7.12
	17811636	complement component 1, q subcomponent, C chain	C1qc	0.0003	0.0104	-1.56	5.97	6.61
	17787068	complement component 1, r subcomponent	C1r	0.0001	0.0056	-1.47	9.36	9.92
	17683965	complement component 4 binding protein, beta	C4bpb	6.81e-05	0.004	1.46	9.55	9
	17736050	complement component 6	C6	4.86e-05	0.0033	-1.72	7.03	7.81
	17745587	complement component 7	C7	0.0013	0.0252	-1.91	3.13	4.06
	17875692	complement factor properdin	Cfp	0.0032	0.046	-1.52	6.21	6.81
	17652383	component of oligomeric golgi complex 1	Cog1	5.23e-06	0.0009	-1.41	4.79	5.28
	17625806	conserved helix-loop-helix ubiquitous kinase	Chuk	0.0008	0.0188	1.34	6.72	6.29
	17831864	contactin 1	Cntn1	0.0029	0.0428	1.25	2.39	2.07
	17776763	COP9 signalosome subunit 2	Cops2	1.43e-05	0.0016	1.53	7.84	7.23
	17794925	COP9 signalosome subunit 7A	Cops7a	0.0008	0.0195	-1.21	6.62	6.9
	17840184	copine VIII	Cpne8	0.0003	0.0091	2.22	6.83	5.68
	17622875	coronin, actin-binding protein, 1B	Coro1b	0.0011	0.0235	-1.26	6.45	6.77
	17777895	crooked neck pre-mRNA splicing factor 1	Crnkl1	0.0003	0.0109	1.28	5.53	5.17
	17703320	crystallin, lambda 1	Cryl1	0.0007	0.0172	-1.69	3.32	4.08
	17695569	C-terminal binding protein 1	Ctbp1	0.0002	0.0084	-1.3	6.32	6.7
	17647316	CTS telomere maintenance complex component 1	Ctc1	4.69e-05	0.0032	-1.57	4.93	5.58
	17671275	C-type lectin domain family 4, member G	Clec4g	6.54e-05	0.0039	2.05	6.93	5.89
	17783158	cullin 1	Cul1	5.95e-05	0.0037	1.43	7.49	6.97
	17719945	cullin 2	Cul2	0.0011	0.0229	1.48	6.85	6.28
	17865878	cullin 3	Cul3	0.0027	0.0413	1.3	7.65	7.27
	17712972	cullin 4A	Cul4a	0.0032	0.0459	1.2	7.52	7.25
	17825419	CWF19-like 2, cell cycle control (S. pombe)	Cwf19l2	0.0006	0.0161	1.53	3.74	3.12
	17768133	cyclic nucleotide binding domain containing 2	Cnbd2	0.0013	0.025	-1.63	2.73	3.44
	17865613	cyclin Pas1/PHO80 domain containing 1	Cnppd1	3.84e-05	0.0029	-2.02	7.16	8.17
	17680410	cysteine and glycine-rich protein 1	Csrp1	0.0006	0.0162	-2.37	6.07	7.32
	17841480	cysteine sulfinic acid decarboxylase	Csad	0.0001	0.0057	-2.5	6.19	7.51
	17813875	cysteine-rich PDZ-binding protein	Cript	0.0006	0.0158	1.42	6.23	5.73
	17819266	cysteine-rich protein 2	Crip2	0.0025	0.0387	-1.33	7.56	7.97
	17658448	cystinosin, lysosomal cystine transporter	Ctns	0.0023	0.0374	-1.46	3.52	4.07
	17815145	cytidine monophosphate (UMP-CMP) kinase 2, mitochondrial	Cmpk2	6.35e-05	0.0039	-1.6	2.85	3.53
	17772405	cytohesin 1 interacting protein	Cytip	0.0036	0.0491	-1.91	2.63	3.56
	17762830	cytochrome b reductase 1	Cybrd1	0.0033	0.047	-1.31	2.82	3.21
	17729820	cytochrome b5 type B (outer mitochondrial membrane)	Cyb5b	4.69e-05	0.0032	1.85	7.43	6.54
	17624043	cytochrome b561 family, member A3	Cyb561a3	6.27e-05	0.0039	-1.89	4.5	5.43
	17650204	cytochrome c oxidase assembly protein COX11, mitochondrial; cytochrome c oxidase assembly protein COX11, mitochondrial-like [Source:RGD Symbol;Acc:6497536]	LOC103693419; LOC100910689	0.0002	0.007	1.79	5.34	4.5
	17690123	cytochrome c oxidase subunit VIIa polypeptide 2-like 2	Cox7a2l2	7.31e-05	0.0041	1.34	8.97	8.54
	17873457	cytochrome c oxidase subunit VIIb	Cox7b	0.0024	0.0384	1.59	8.35	7.68
	17744063	cytochrome c oxidase, subunit VIIc	Cox7c	0.0003	0.0094	1.39	6.7	6.22
	17642593	cytochrome P450, family 17, subfamily a, polypeptide 1	Cyp17a1	6.04e-07	0.0002	10.6	10.17	6.76
	17614591	cytochrome P450, family 2, subfamily a, polypeptide 1	Cyp2a1	2.58e-06	0.0006	1.82	10.11	9.24
	17614602	cytochrome P450, family 2, subfamily a, polypeptide 2	Cyp2a2	1.46e-07	9.05e-05	3.55	9.53	7.71
	17867631	cytochrome P450, family 2, subfamily c, polypeptide 12	Cyp2c12	8.45e-07	0.0003	-14.84	4.01	7.9
	17867621	cytochrome P450, family 2, subfamily c, polypeptide 13	Cyp2c13	0.0002	0.0069	1.64	10.98	10.27
	17641955	cytochrome P450, family 2, subfamily c, polypeptide 55-like	LOC100361492	0.0005	0.0136	-1.66	1.9	2.63
	17869958	cytochrome P450, family 2, subfamily C, polypeptide 6, variant 1	Cyp2c6v1	6.67e-05	0.004	1.8	10.14	9.29
	17839498	cytochrome P450, family 2, subfamily d, polypeptide 3	Cyp2d3	0.0001	0.0058	1.32	10.11	9.71
	17839474	cytochrome P450, family 2, subfamily d, polypeptide 5	Cyp2d5	2.46e-05	0.0022	1.85	7.82	6.93
	17614613	cytochrome P450, family 2, subfamily f, polypeptide 4	Cyp2f4	0.0009	0.0202	-1.66	5.08	5.81
	17808734	cytochrome P450, family 2, subfamily j, polypeptide 3	Cyp2j3	0.0027	0.0409	-1.34	7.35	7.77
	17808722	cytochrome P450, family 2, subfamily j, polypeptide 4	Cyp2j4	0.0003	0.0104	-1.45	7.23	7.77
	17636411	cytochrome P450, family 2, subfamily r, polypeptide 1	Cyp2r1	8.93e-06	0.0012	1.89	4.68	3.76
	17614627	cytochrome P450, family 2, subfamily t, polypeptide 1	Cyp2t1	5.84e-05	0.0037	-1.92	5.07	6.01
	17751438	cytochrome P450, family 2, subfamily u, polypeptide 1	Cyp2u1	9.18e-05	0.0047	-1.92	3.81	4.76
	17860505	cytochrome P450, family 27, subfamily a, polypeptide 1	Cyp27a1	0.0004	0.0123	1.32	8.87	8.47
	17675747	cytochrome P450, family 3, subfamily a, polypeptide 23/polypeptide 1	Cyp3a23/3a1	4.27e-05	0.0031	1.21	10.61	10.33
	17679219	cytochrome P450, family 3, subfamily a, polypeptide 73	Cyp3a73	0.0022	0.0363	3.06	8.01	6.4
	17672324	cytochrome P450, family 3, subfamily a, polypeptide 9	Cyp3a9	2.43e-07	0.0001	4.63	8.56	6.35
	17809403	cytochrome P450, family 4, subfamily a, polypeptide 8	Cyp4a8	0.0003	0.0092	-4.15	2.05	4.1
	17809445	cytochrome P450, family 4, subfamily b, polypeptide 1	Cyp4b1	8.78e-05	0.0046	-1.64	4.56	5.28
	17826812	cytochrome P450, family 4, subfamily f, polypeptide 4	Cyp4f4	0.0002	0.0083	1.56	8.31	7.66
	17826761	cytochrome P450, family 4, subfamily f, polypeptide 5	Cyp4f5	0.0011	0.0231	1.87	4.13	3.23
	17746437	cytochrome P450, family 7, subfamily b, polypeptide 1	Cyp7b1	3.18e-08	3.34e-05	7.76	9.17	6.22
	17800960	cytosolic carboxypeptidase 6-like; cytosolic carboxypeptidase 6-like [Source:RGD Symbol;Acc:6493177]	LOC100911395; LOC103692443	1.78e-08	2.79e-05	4.65	4.89	2.67
	17713990	cytotoxic T lymphocyte-associated protein 2 alpha	Ctla2a	8.9e-05	0.0046	-1.4	4.02	4.5
	17800357	Dab, reelin signal transducer, homolog 1 (Drosophila)	Dab1	8.85e-06	0.0012	-2.57	2.58	3.94
	17847732	DALR anticodon binding domain containing 3	Dalrd3	0.0003	0.0097	-1.44	4.98	5.5
	17774514	damage specific DNA binding protein 2	Ddb2	0.0021	0.0352	1.46	4.51	3.96
	17665449	DAZ interacting zinc finger protein 3	Dzip3	0.0034	0.0474	1.51	2.85	2.26
	17746871	DCN1, defective in cullin neddylation 1, domain containing 1; uncharacterized LOC102553014	Dcun1d1; LOC102553014	0.0008	0.0188	1.31	7.23	6.84
	17830645	DEAD (Asp-Glu-Ala-Asp) box helicase 17	Ddx17	0.0005	0.0135	1.25	7.24	6.92
	17662528	DEAD (Asp-Glu-Ala-Asp) box helicase 5	Ddx5	1.24e-05	0.0014	1.6	9.59	8.92
	17696096	DEAD (Asp-Glu-Ala-Asp) box helicase 56	Ddx56	0.0035	0.0477	-1.44	4.86	5.39
	17733568	DEAD (Asp-Glu-Ala-Asp) box polypeptide 19a; DEAD (Asp-Glu-Ala-As) box polypeptide 19B	Ddx19a; Ddx19b	8.95e-05	0.0046	1.49	4.99	4.41
	17678226	DEAD (Asp-Glu-Ala-Asp) box polypeptide 54	Ddx54	0.0037	0.0494	-1.31	4.85	5.24
	17747638	DEAH (Asp-Glu-Ala-His) box polypeptide 36	Dhx36	0.0005	0.0148	1.52	5.57	4.97
	17717878	death associated protein kinase 1	Dapk1	0.0011	0.0231	1.83	4.2	3.33
	17681890	death effector domain-containing	Dedd	0.0001	0.0053	-1.42	6.39	6.89
	17780027	death inducer-obliterator 1	Dido1	0.0024	0.0382	1.35	5.46	5.03
	17736949	death-associated protein	Dap	5.14e-05	0.0034	-1.57	8.38	9.04
	17833486	death-associated protein kinase 3	Dapk3	8.98e-05	0.0046	-1.63	6.75	7.46
	17846887	debranching RNA lariats 1	Dbr1	0.0006	0.0164	1.21	4.67	4.39
	17850845	decapping enzyme, scavenger	Dcps	0.0014	0.0265	-1.38	4.49	4.96
	17827785	decorin	Dcn	6.63e-07	0.0002	3.13	5.12	3.48
	17716952	dehydrogenase E1 and transketolase domain containing 1	Dhtkd1	5.15e-05	0.0034	1.28	8.06	7.7
	17822573	dehydrogenase/reductase (SDR family) member 7	Dhrs7	0.0016	0.0295	-1.32	9.31	9.71
	17809139	deiodinase, iodothyronine, type I	Dio1	6.69e-05	0.004	-1.84	6.88	7.76
	17714902	DEK proto-oncogene	Dek	0.0006	0.0149	1.63	7.58	6.88
	17866056	delta/notch-like EGF repeat containing	Dner	0.002	0.0336	-1.21	1.93	2.21
	17666056	deltex 3 like, E3 ubiquitin ligase	Dtx3l	3.56e-05	0.0028	-2.24	5.14	6.31
	17833380	deoxyhypusine hydroxylase/monooxygenase	Dohh	0.0015	0.0288	-1.35	4.8	5.24
	17775114	DEP domain containing 7	Depdc7	0.0003	0.0104	1.68	7.96	7.21
	17658266	derlin 2	Derl2	0.0029	0.0425	-1.5	7.03	7.62
	17681583	dermatopontin	Dpt	2.39e-08	2.9e-05	-3.2	8.09	9.77
	17725002	desmocollin 2	Dsc2	2.8e-05	0.0024	-2.01	6.31	7.31
	17839408	desumoylating isopeptidase 1	Desi1	7.28e-05	0.0041	-1.52	5.81	6.41
	17682439	desumoylating isopeptidase 2	Desi2	0.0018	0.0312	1.31	6.58	6.19
	17706865	DET1 and DDB1 associated 1	Dda1	0.0003	0.0091	-1.42	4.96	5.47
	17661437	DEXH (Asp-Glu-X-His) box polypeptide 58	Dhx58	0.0004	0.0126	-1.63	3.23	3.93
	17824127	dicer 1, ribonuclease type III	Dicer1	0.0022	0.0363	1.29	5.96	5.59
	17667076	DiGeorge syndrome critical region gene 14	Dgcr14	0.0011	0.0239	-1.31	4.91	5.3
	17670670	DiGeorge syndrome critical region gene 6	Dgcr6	0.0027	0.0407	-1.4	5.17	5.65
	17735139	dihydrofolate reductase	Dhfr	0.0002	0.0066	-2.25	4.55	5.72
	17742173	dihydrolipoamide branched chain transacylase E2	Dbt	0.0013	0.0253	1.48	9.19	8.62
	17703948	dihydropyrimidinase-like 2	Dpysl2	7.99e-05	0.0044	-1.7	4.59	5.35
	17742246	dihydropyrimidine dehydrogenase	Dpyd	0.0002	0.0073	1.35	8.8	8.37
	17743347	dimethylarginine dimethylaminohydrolase 1	Ddah1	0.0021	0.0354	-1.46	7.67	8.21
	17861965	diphosphoinositol pentakisphosphate kinase 2; similar to D330021B20 protein	Ppip5k2; RGD1308143	0.0003	0.01	1.66	6.68	5.95
	17687318	dispatched homolog 1 (Drosophila)	Disp1	7.31e-05	0.0041	1.75	4.85	4.04
	17666083	disrupted in renal carcinoma 2	Dirc2	7.18e-05	0.0041	-1.47	5.17	5.73
	17852310	DIX domain containing 1	Dixdc1	0.0004	0.0127	1.47	4.74	4.18
	17852626	Dmx-like 2	Dmxl2	0.0007	0.0166	-1.38	5.49	5.96
	17790284	DNA binding protein N5	N5	0.0001	0.0058	1.68	4.1	3.35
	17638411	DNA-directed RNA polymerases I, II, and III subunit RPABC5-like; similar to DNA-directed RNA polymerase II 7.6 kDa polypeptide (RPB10) (RPB7.6) (RPABC5) [Source:RGD Symbol;Acc:1583498]	LOC100911840; LOC681193	0.0013	0.0259	-1.61	3.34	4.03
	17728456	DnaJ (Hsp40) homolog, subfamily A, member 2	Dnaja2	1.61e-05	0.0017	1.57	6.86	6.21
	17844243	DnaJ (Hsp40) homolog, subfamily A, member 4	Dnaja4	0.0024	0.038	-1.35	4.86	5.29
	17868352	DnaJ (Hsp40) homolog, subfamily B, member 12	Dnajb12	0.0003	0.0096	-1.37	6.97	7.43
	17754916	DnaJ (Hsp40) homolog, subfamily B, member 12	Dnajb12	0.0005	0.0145	-1.29	6.56	6.92
	17860596	DnaJ (Hsp40) homolog, subfamily B, member 2	Dnajb2	0.0008	0.0192	-1.36	6.33	6.77
	17746856	DnaJ (Hsp40) homolog, subfamily C, member 19	Dnajc19	3.61e-05	0.0028	1.31	4.88	4.49
	17771111	dolichol kinase	Dolk	0.001	0.0214	-1.28	5.8	6.15
	17803461	dolichyl-diphosphooligosaccharide--protein glycosyltransferase subunit (non-catalytic)	Ddost	0.0007	0.0169	-1.27	7.36	7.7
	17696333	dopa decarboxylase (aromatic L-amino acid decarboxylase)	Ddc	4.7e-07	0.0002	2.81	6.37	4.88
	17848419	doublecortin-like kinase 3	Dclk3	3.03e-05	0.0025	2.34	3.67	2.45
	17639552	Dr1 associated protein 1 (negative cofactor 2 alpha)	Drap1	0.0003	0.0098	-1.44	5.86	6.39
	17691328	drebrin-like	Dbnl	0.0001	0.0055	-1.92	4.83	5.78
	17847293	dual specificity phosphatase 7	Dusp7	6.41e-05	0.0039	-1.52	4.45	5.06
	17806624	dynactin 3	Dctn3	0.0031	0.0448	-1.43	4.62	5.14
	17842480	dynamin 2	Dnm2	0.0001	0.0055	-1.27	6.02	6.37
	17685939	dynamin 3	Dnm3	0.0025	0.039	-1.3	2.21	2.59
	17818750	dynein cytoplasmic 1 heavy chain 1	Dync1h1	0.0002	0.0071	-1.36	6.35	6.79
	17855772	dystroglycan 1 (dystrophin-associated glycoprotein 1)	Dag1	0.0001	0.0051	-1.46	6.54	7.09
	17827749	early endosome antigen 1	Eea1	0.0016	0.0297	1.5	5.62	5.03
	17687970	ecotropic viral integration site 5	Evi5	2.43e-05	0.0022	1.31	7.96	7.57
	17610996	ectonucleotide pyrophosphatase/phosphodiesterase 3	Enpp3	1.85e-06	0.0005	1.87	8.74	7.83
	17857706	ectonucleotide pyrophosphatase/phosphodiesterase 4	Enpp4	0.0002	0.0066	-1.59	3.65	4.32
	17735076	EGF-like repeats and discoidin I-like domains 3	Edil3	0.003	0.0437	1.31	1.87	1.48
	17820393	EH-domain containing 3	Ehd3	5.12e-05	0.0034	-1.42	7.43	7.94
	17813652	echinoderm microtubule associated protein like 4	Eml4	0.0019	0.0321	1.28	6.24	5.88
	17823658	echinoderm microtubule associated protein like 5	Eml5	0.0008	0.0193	1.4	4.39	3.91
	17673043	elastin	Eln	2.91e-05	0.0025	2.24	4.21	3.04
	17850510	ELF1 homolog, elongation factor 1	Elof1	0.002	0.0337	-1.32	5.13	5.53
	17690509	Ellis van Creveld protein	Evc	7.61e-06	0.0011	-2.29	3.48	4.68
	17657993	elongator acetyltransferase complex subunit 5	Elp5	0.0019	0.0321	-1.21	4.92	5.2
	17846083	ELOVL fatty acid elongase 5	Elovl5	0.0007	0.0177	-1.37	9.21	9.66
	17634881	embryonic ectoderm development	Eed	0.001	0.0214	1.27	4.5	4.16
	17880086	emerin	Emd	0.0024	0.0379	-1.43	4.41	4.93
	17794750	EMG1 N1-specific pseudouridine methyltransferase	Emg1	0.0019	0.0326	1.59	4.6	3.93
	17742934	endomucin	Emcn	8.18e-05	0.0044	1.36	5.37	4.93
	17760924	endonuclease G	Endog	1.5e-06	0.0004	2.09	4.21	3.14
	17662488	endoplasmic reticulum to nucleus signaling 1	Ern1	5.84e-05	0.0037	-1.73	4.99	5.79
	17813849	endothelial PAS domain protein 1	Epas1	3.02e-05	0.0025	-1.43	7.82	8.34
	17729126	endothelin receptor type A	Ednra	0.0006	0.0159	-2.07	2.69	3.74
	17705094	endothelin receptor type B	Ednrb	0.0014	0.0275	-1.34	7.04	7.46
	17779372	engulfment and cell motility 2; solute carrier family 35 (GDP-fucose transporter), member C2	Elmo2; Slc35c2	0.002	0.0341	-1.63	4.43	5.13
	17804415	enolase 1, (alpha)	Eno1	0.0018	0.0318	-1.27	3.56	3.9
	17614994	enoyl CoA hydratase 1, peroxisomal	Ech1	0.0002	0.0064	-1.51	9.15	9.74
	17800705	enoyl CoA hydratase domain containing 2	Echdc2	1.22e-07	7.9e-05	-4.41	4.04	6.17
	17638151	enoyl CoA hydratase, short chain, 1, mitochondrial	Echs1	1.99e-05	0.0019	1.66	9.19	8.47
	17644205	enoyl-CoA delta isomerase 1	Eci1	0.0001	0.0053	-2.6	7.62	9
	17666739	enoyl-CoA, hydratase/3-hydroxyacyl CoA dehydrogenase	Ehhadh	0.0019	0.0326	-1.54	9.15	9.77
	17881093	EP300 interacting inhibitor of differentiation 2B	Eid2b	0.0025	0.0391	1.36	2.62	2.18
	17751329	epidermal growth factor	Egf	0.0021	0.0348	1.39	4.96	4.49
	17838437	epiplakin 1	Eppk1	1.78e-06	0.0005	2.4	6.59	5.33
	17627433	epithelial cell transforming 2-like	Ect2l	0.0002	0.0079	1.5	3.21	2.63
	17687175	epoxide hydrolase 1, microsomal (xenobiotic)	Ephx1	2.55e-05	0.0022	-1.53	8.56	9.17
	17703888	epoxide hydrolase 2, cytoplasmic	Ephx2	7.27e-05	0.0041	-2.02	5.81	6.82
	17629512	Epsin 1	Epn1	0.0001	0.006	-1.3	5.86	6.23
	17808649	equatorin, sperm acrosome associated	Eqtn	0.0036	0.0488	1.25	2.05	1.73
	17632379	ER membrane protein complex subunit 10	Emc10	0.0004	0.0127	-1.54	5.65	6.28
	17829205	ER membrane protein complex subunit 2	Emc2	4.5e-06	0.0008	1.74	7.36	6.57
	17612277	ER membrane-associated RNA degradation	Ermard	0.0007	0.0174	1.39	4.42	3.94
	17636727	ERI1 exoribonuclease family member 2	Eri2	0.001	0.0213	2.02	5.16	4.14
	17777709	ESF1 nucleolar pre-rRNA processing protein homolog	Esf1	0.0026	0.0399	1.4	4.79	4.3
	17700049	esterase D	Esd	9.05e-06	0.0012	1.37	8.6	8.15
	17739583	ets variant 3	Etv3	0.0014	0.0266	1.77	5.24	4.42
	17620218	eukaryotic elongation factor-2 kinase	Eef2k	0.0005	0.0144	-2.06	4.56	5.6
	17833498	eukaryotic translation elongation factor 2	Eef2	0.0003	0.011	-1.23	9.26	9.55
	17813633	eukaryotic translation initiation factor 1-like [Source:RGD Symbol;Acc:7610953]	LOC102551744	6.28e-05	0.0039	1.72	3.17	2.38
	17643187	eukaryotic translation initiation factor 3, subunit A	Eif3a	0.0004	0.012	1.25	8.23	7.91
	17837105	eukaryotic translation initiation factor 3, subunit E	Eif3e	0.0004	0.0118	1.37	7.14	6.68
	17712236	eukaryotic translation initiation factor 4E binding protein 1	Eif4ebp1	0.0002	0.008	-1.82	5.41	6.28
	17758549	eukaryotic translation initiation factor 4E binding protein 2	Eif4ebp2	1.03e-05	0.0013	-1.39	7.34	7.81
	17725534	eukaryotic translation termination factor 1	Etf1	0.0003	0.0093	1.23	7.7	7.4
	17858905	excision repair cross-complementation group 5	Ercc5	0.0007	0.0167	1.34	4.82	4.39
	17717799	excision repair cross-complementation group 6-like 2	Ercc6l2	0.0033	0.0465	1.31	5.6	5.21
	17614461	exosome component 5	Exosc5	0.0036	0.0492	-1.38	5.27	5.73
	17737912	exosome component 9	Exosc9	0.0009	0.02	1.75	5.51	4.71
	17774733	exostosin glycosyltransferase 2	Ext2	0.0026	0.0399	1.23	5.11	4.81
	17749481	extracellular matrix protein 1	Ecm1	1.41e-05	0.0015	-1.4	7.64	8.13
	17850858	FAD-dependent oxidoreductase domain containing 1	Foxred1	0.0011	0.0231	1.46	4.66	4.12
	17864790	family with sequence similarity 126, member B	Fam126b	0.0003	0.0111	1.94	7.11	6.15
	17863475	family with sequence similarity 135, member A	Fam135a	0.0003	0.0107	1.37	4.54	4.08
	17707982	family with sequence similarity 149, member A	Fam149a	0.0025	0.0393	1.43	6.5	5.98
	17748397	family with sequence similarity 160, member A1 [Source:RGD Symbol;Acc:1565007]	Fam160a1	1.23e-05	0.0014	-1.81	3.62	4.48
	17635750	family with sequence similarity 160, member A2	Fam160a2	0.0015	0.0281	-1.49	3.36	3.94
	17688382	family with sequence similarity 175, member A	Fam175a	0.0013	0.0261	1.51	2.89	2.3
	17788824	family with sequence similarity 185, member A	Fam185a	0.0016	0.0297	1.41	5.4	4.9
	17720947	family with sequence similarity 188, member A	Fam188a	7.49e-05	0.0042	1.33	8	7.58
	17739281	family with sequence similarity 198, member B	Fam198b	0.0007	0.0167	-1.55	2.97	3.61
	17705856	family with sequence similarity 208, member A	Fam208a	0.0003	0.0104	1.49	5.54	4.96
	17769248	family with sequence similarity 210, member B	Fam210b	7.59e-05	0.0042	1.98	6.35	5.36
	17715290	family with sequence similarity 217, member A	Fam217a	0.0002	0.0089	1.28	2.15	1.79
	17776787	family with sequence similarity 227, member B	Fam227b	0.0004	0.0116	1.21	2.9	2.63
	17655087	family with sequence similarity 234, member A	Fam234a	8.17e-05	0.0044	-2.68	4.2	5.62
	17789932	family with sequence similarity 3, member C	Fam3c	3.17e-05	0.0026	-1.72	4.47	5.26
	17814795	family with sequence similarity 49, member A	Fam49a	0.001	0.0225	-1.4	4.46	4.95
	17722342	family with sequence similarity 53, member C	Fam53c	0.0002	0.0067	-1.75	3.69	4.5
	17740793	family with sequence similarity 63, member A	Fam63a	0.0024	0.0382	-1.23	3.39	3.69
	17718688	family with sequence similarity 8, member A1	Fam8a1	0.0004	0.0114	-1.22	7.16	7.44
	17837591	family with sequence similarity 84, member B	Fam84b	0.0008	0.0193	1.49	6.95	6.38
	17639715	family with sequence similarity 89, member B	Fam89b	0.0027	0.0407	-1.42	4.06	4.56
	17829539	family with sequence similarity 91, member A1	Fam91a1	0.0027	0.0415	1.23	7.31	7.01
	17805935	family with sequence similarity 92, member A1	Fam92a1	7.5e-05	0.0042	1.6	4.31	3.64
	17633342	Fanconi anemia, complementation group F	Fancf	0.0017	0.031	-1.25	3.15	3.48
	17780567	Fas-activated serine/threonine kinase	Fastk	4.21e-05	0.0031	-1.52	5.03	5.64
	17779090	fat storage-inducing transmembrane protein 2	Fitm2	0.0026	0.04	-1.27	4.8	5.15
	17784357	fatty acid binding protein 1, liver	Fabp1	0.0018	0.0312	-1.41	10.12	10.61
	17623991	fatty acid desaturase 1	Fads1	0.0003	0.0098	-4.08	7.19	9.22
	17640406	fatty acid desaturase 2	Fads2	0.0001	0.0058	-3.74	7.97	9.87
	17690381	F-box and leucine-rich repeat protein 5	Fbxl5	0.001	0.0216	1.47	6.48	5.93
	17760000	F-box and WD repeat domain containing 5	Fbxw5	0.0002	0.0068	-1.64	5.97	6.68
	17820077	F-box protein 11	Fbxo11	0.0005	0.0133	1.44	5.86	5.33
	17745568	F-box protein 4	Fbxo4	0.0035	0.0483	1.28	4.92	4.57
	17803852	F-box protein 42	Fbxo42	0.0027	0.0406	-1.29	4.59	4.96
	17812598	F-box protein 6	Fbxo6	0.0007	0.0175	-1.64	5.42	6.13
	17686592	Fc fragment of IgE, high affinity I, receptor for; gamma polypeptide	Fcer1g	0.0002	0.0071	-1.72	6.42	7.21
	17686565	Fc fragment of IgG, low affinity IIb, receptor	Fcgr2b	9.44e-05	0.0047	-2.57	2.36	3.72
	17681825	Fc fragment of IgG, low affinity IIIa, receptor	Fcgr3a	0.0036	0.0491	-1.46	3.52	4.07
	17817434	FCF1 rRNA-processing protein	Fcf1	0.0016	0.0292	1.45	5.11	4.58
	17869297	fem-1 homolog a (C. elegans)	Fem1a	0.0003	0.0091	-1.43	5.84	6.36
	17861833	FERM, RhoGEF and pleckstrin domain protein 2	Farp2	9.52e-06	0.0012	1.92	6.8	5.86
	17632887	ferritin light chain 1	Ftl1	1.02e-05	0.0013	-1.62	10.66	11.36
	17802877	ferritin light chain 1-like	LOC100360087; LOC100364138	0.0012	0.0244	-1.7	10.1	10.86
	17745972	ferritin light chain 1-like	LOC100363177	0.003	0.0437	-1.9	8.6	9.53
	17681821	ferritin light chain 1-like; ferritin light chain 1-like [Source:RGD Symbol;Acc:2318303]	LOC100362384	0.0011	0.0228	-1.74	3.26	4.06
	17822054	ferritin light chain 2; ferritin light chain 2 [Source:RGD Symbol;Acc:2325062]	LOC100359668	8.97e-05	0.0046	-1.78	9.96	10.8
	17726747	ferrochelatase	Fech	0.0001	0.0055	-1.43	7.18	7.7
	17789975	Fez family zinc finger 1	Fezf1	0.0009	0.0212	-1.26	2.47	2.81
	17799875	FGGY carbohydrate kinase domain containing	Fggy	9.27e-06	0.0012	1.48	6.68	6.12
	17708097	fibrinogen-like 1	Fgl1	3.17e-05	0.0026	1.47	10.59	10.03
	17788829	fibrinogen-like 2	Fgl2	0.0036	0.0486	-1.66	3.52	4.25
	17632931	fibroblast growth factor 21	Fgf21	5.57e-06	0.0009	-4.45	3.36	5.51
	17637634	fibroblast growth factor receptor 2	Fgfr2	4.37e-05	0.0031	-2.19	5.66	6.79
	17695522	fibroblast growth factor receptor 3	Fgfr3	6.31e-05	0.0039	-1.6	2.71	3.39
	17620845	fibrosin; proline rich 14	Fbrs; Prr14	0.0004	0.0123	-1.34	4.15	4.57
	17620830	fibrosin; proline rich 14	Fbrs; Prr14	0.0021	0.0343	-1.31	4.24	4.63
	17823889	fibulin 5	Fbln5	0.0007	0.0174	-1.48	2.62	3.19
	17772756	fidgetin	Fign	0.0029	0.0431	1.51	4.46	3.87
	17623254	Finkel-Biskis-Reilly murine sarcoma virus (FBR-MuSV) ubiquitously expressed	Fau	0.0015	0.0287	-1.41	6.53	7.03
	17840794	FK506 binding protein 11	Fkbp11	0.0017	0.0305	-1.42	5.01	5.52
	17710929	FK506 binding protein 8	Fkbp8	0.0001	0.005	-1.42	8	8.5
	17783861	FK506 binding protein 9	Fkbp9	0.0001	0.005	-1.46	5.62	6.16
	17756639	FK506 binding protein-like	Fkbpl	0.0002	0.007	-1.36	3.42	3.87
	17741150	flavin containing monooxygenase 5	Fmo5	9.07e-06	0.0012	3.11	9.55	7.91
	17656730	folliculin	Flcn	0.0009	0.0206	-1.71	4.74	5.51
	17630183	forkhead box A3	Foxa3	0.0027	0.0407	2.03	6.21	5.19
	17676145	forkhead box K1	Foxk1	0.0032	0.0455	-1.47	4.54	5.1
	17641882	fragile site, folic acid type, rare, fra(10)(q23.3) or fra(10)(q24.2) candidate 1	Fra10ac1	0.001	0.0214	1.73	4.18	3.39
	17874794	fragile X mental retardation 1	Fmr1	0.003	0.0435	1.21	5.69	5.41
	17693150	Fraser extracellular matrix complex subunit 1	Fras1	0.0003	0.0094	2.78	3.95	2.47
	17616004	Friend virus susceptibility 1	Fv1	0.0035	0.0481	-1.29	6.39	6.76
	17610541	fucosidase, alpha-L- 2, plasma	Fuca2	3.17e-07	0.0002	-2.82	3.73	5.22
	17686924	fumarate hydratase	Fh	1.85e-05	0.0018	1.85	9.05	8.16
	17724722	FUN14 domain containing 2	Fundc2	0.0011	0.0228	-1.3	4.75	5.12
	17670950	FYVE, RhoGEF and PH domain containing 4	Fgd4	0.0004	0.0126	1.78	6.69	5.86
	17739054	G elongation factor, mitochondrial 1	Gfm1	6.99e-05	0.0041	1.22	6.77	6.48
	17717454	G protein-coupled receptor 158	Gpr158	0.0003	0.0104	1.83	3.21	2.33
	17836692	G protein-coupled receptor 182	Gpr182	0.0034	0.0475	-1.28	6.66	7.02
	17659090	G protein-coupled receptor kinase interacting ArfGAP 1	Git1	0.0012	0.0242	-1.34	4.71	5.14
	17663325	galactokinase 1	Galk1	0.0008	0.0194	-1.59	6.37	7.04
	17798143	galactose-1-phosphate uridylyltransferase	Galt	8.93e-07	0.0003	-2.08	5.23	6.29
	17819347	gamma-2a immunoglobulin heavy chain	IgG-2a	0.0007	0.0176	4.58	6.84	4.65
	17824698	gamma-2a immunoglobulin heavy chain	IgG-2a	0.0022	0.0365	1.88	6.88	5.97
	17797492	gamma-glutamyl hydrolase (conjugase, folylpolygammaglutamyl hydrolase)	Ggh	0.0016	0.029	1.56	4.13	3.48
	17705445	gamma-glutamylamine cyclotransferase	Ggact	3.23e-05	0.0026	1.99	4.87	3.87
	17755182	gap junction protein, alpha 1	Gja1	0.002	0.0338	1.44	5.32	4.8
	17703307	gap junction protein, beta 2	Gjb2	3.43e-06	0.0007	-3.49	4.9	6.7
	17643087	GDNF family receptor alpha 1	Gfra1	0.0002	0.007	-1.49	5.56	6.13
	17794781	gene rich cluster, C10 gene	Grcc10	0.0029	0.0428	1.42	5.51	5
	17752645	general transcription factor II H, polypeptide 4	Gtf2h4	0.002	0.0342	-1.42	3.92	4.43
	17743230	general transcription factor IIB	Gtf2b	1.68e-05	0.0017	1.71	7.02	6.25
	17864549	general transcription factor IIIC, polypeptide 3	Gtf3c3	0.0036	0.0492	1.3	4.8	4.42
	17759158	general transcription factor IIIC, polypeptide 6, alpha	Gtf3c6	0.0037	0.0497	1.28	4.6	4.25
	17816892	gephyrin	Gphn	0.0021	0.0353	1.35	7.39	6.96
	17715837	GF20391-like; histone cluster 1, H4m [Source:RGD Symbol;Acc:1306905]	LOC100360950; Hist1h4m	0.0006	0.0164	-1.5	5.94	6.52
	17732734	GIPC PDZ domain containing family, member 1	Gipc1	0.0008	0.0192	-1.39	4.67	5.15
	17701742	glia maturation factor, beta	Gmfb	2.1e-07	0.0001	1.28	7.43	7.08
	17689699	glucosamine-6-phosphate deaminase 2	Gnpda2	0.0034	0.0471	1.22	2.19	1.9
	17718885	glucosaminyl (N-acetyl) transferase 2, I-branching enzyme	Gcnt2	0.0017	0.0302	1.98	4.13	3.14
	17735357	glucosaminyl (N-acetyl) transferase 4, core 2	Gcnt4	0.0015	0.0278	1.95	4.62	3.65
	17623813	glucosidase, alpha; neutral AB	Ganab	0.0004	0.0117	-1.31	7.64	8.03
	17765261	glucosidase, alpha; neutral C	Ganc	0.0031	0.0453	1.41	4.92	4.43
	17848562	glutamate decarboxylase-like 1	Gadl1	1.07e-05	0.0013	2.25	3.29	2.12
	17830057	glutamate receptor, ionotropic, N-methyl D-aspartate-associated protein 1 (glutamate binding)	Grina	8.72e-05	0.0046	-1.51	7.41	8
	17830294	glutamic-pyruvate transaminase (alanine aminotransferase)	Gpt	0.0026	0.0395	1.34	8.27	7.85
	17825532	glutaminase 2 (liver, mitochondrial)	Gls2	0.0004	0.0117	1.41	8.89	8.39
	17775126	glutamine and serine rich 1	Qser1	0.0016	0.0292	1.61	5.12	4.43
	17785222	glutamine fructose-6-phosphate transaminase 1	Gfpt1	0.0009	0.0203	-1.26	5.96	6.29
	17759358	glutaminyl-tRNA synthase (glutamine-hydrolyzing)-like 1	Qrsl1	0.0006	0.0164	1.45	3.21	2.68
	17713436	glutaminyl-tRNA synthetase	Qars	0.0016	0.0297	-1.39	5.84	6.32
	17726352	glutaredoxin-like protein	LOC100174910	0.0024	0.0385	-1.38	4.79	5.25
	17728687	glutaryl-CoA dehydrogenase	Gcdh	0.001	0.0214	1.36	8.64	8.2
	17713337	glutathione peroxidase 1	Gpx1	7.2e-05	0.0041	1.43	8.52	8
	17645976	glutathione peroxidase 3	Gpx3	0.0002	0.0086	-1.83	4	4.87
	17863382	glutathione S-transferase alpha 1	Gsta1	0.0002	0.0072	-1.46	8.94	9.48
	17857983	glutathione S-transferase alpha 3	Gsta3	3.71e-06	0.0007	2.61	3.01	1.63
	17846122	glutathione S-transferase alpha 4	Gsta4	3.95e-05	0.003	2.08	6.61	5.56
	17782982	glutathione S-transferase kappa 1	Gstk1	0.0032	0.0455	-1.39	8.66	9.13
	17750450	glutathione S-transferase mu 1	Gstm1	0.0031	0.0449	-1.35	6.3	6.73
	17626338	glutathione S-transferase omega 1	Gsto1	0.0001	0.005	-1.56	6.82	7.46
	17757902	glutathione S-transferase theta 1	Gstt1	0.0017	0.0305	-1.28	4.84	5.2
	17750404	glutathione S-transferase, mu 7	Gstm7	0.0002	0.0081	1.38	7.65	7.19
	17731134	glyceronephosphate O-acyltransferase	Gnpat	0.0002	0.0084	1.6	5.62	4.94
	17857472	glycine N-methyltransferase	Gnmt	6.53e-07	0.0002	1.83	9.6	8.73
	17624305	glycine-N-acyltransferase-like 2	Glyatl2	8.36e-07	0.0003	3.42	8.99	7.22
	17669116	glycogen synthase kinase 3 beta	Gsk3b	0.0026	0.0395	-1.25	7.16	7.48
	17674554	glycolipid transfer protein	Gltp	0.0012	0.0246	-1.66	3.54	4.27
	17725340	glycophorin C (Gerbich blood group)	Gypc	0.0014	0.0266	1.8	4.72	3.87
	17711575	glycoprotein m6a	Gpm6a	1.4e-06	0.0004	-5	2.62	4.95
	17719349	glycosylphosphatidylinositol specific phospholipase D1	Gpld1	3.4e-05	0.0027	-1.66	7.4	8.13
	17677356	glycosyltransferase 1 domain containing 1	Glt1d1	0.0001	0.0055	-2.09	1.92	2.99
	17783727	glycyl-tRNA synthetase	Gars	0.0005	0.0144	-1.46	6.28	6.83
	17791502	glycyl-tRNA synthetase	Gars	0.0024	0.0382	-1.38	7.38	7.84
	17757383	glyoxalase 1	Glo1	2e-05	0.0019	1.42	7.8	7.29
	17643778	glyoxylate reductase 1 homolog (Arabidopsis)	Glyr1	0.0002	0.0076	-1.58	7.38	8.03
	17645982	GM2 ganglioside activator	Gm2a	1.62e-05	0.0017	-1.39	8.61	9.09
	17791690	GPRIN family member 3	Gprin3	9.74e-05	0.0048	-2.15	6.57	7.68
	17651535	granulin	Grn	0.0006	0.0152	-1.59	6.89	7.57
	17745295	granzyme A	Gzma	0.0025	0.0393	-1.39	2.07	2.54
	17758984	GRIP and coiled-coil domain containing 2	Gcc2	0.0023	0.0374	1.48	5.75	5.18
	17745550	growth hormone receptor	Ghr	1.92e-05	0.0019	-1.85	8.28	9.16
	17695163	GrpE-like 1, mitochondrial	Grpel1	0.0002	0.0091	1.44	6.58	6.05
	17726564	GrpE-like 2, mitochondrial	Grpel2	0.0001	0.0057	2.03	4.69	3.67
	17830673	GTP binding protein 1	Gtpbp1	0.0002	0.0068	-1.59	4.76	5.43
	17641159	guanine deaminase	Gda	0.0001	0.0055	1.56	7.57	6.93
	17738875	guanine monophosphate synthase	Gmps	0.0013	0.0261	1.25	6.52	6.2
	17780950	guanine nucleotide binding protein (G protein), alpha inhibiting activity polypeptide 1	Gnai1	0.0003	0.0093	-1.83	2.78	3.65
	17845984	guanine nucleotide binding protein (G protein), beta 5	Gnb5	0.0002	0.0089	-1.58	2.31	2.97
	17825985	guanine nucleotide binding protein, alpha 11	Gna11	0.0005	0.0135	-1.53	5.99	6.6
	17709842	guanine nucleotide binding protein-like 3 (nucleolar)	Gnl3	0.0001	0.0051	1.56	5.99	5.35
	17703644	guanylate cyclase 1, soluble, beta 2	Gucy1b2	0.0024	0.0379	1.46	5.57	5.02
	17688142	guanylate-binding protein 6-like	LOC102554096; LOC102554737	0.0002	0.0066	-1.74	2.89	3.69
	17694282	GUF1 GTPase	Guf1	0.0012	0.0244	1.47	6.23	5.67
	17830523	H1 histone family, member 0	H1f0	0.0003	0.0107	1.8	6.01	5.16
	17663335	H3 histone, family 3B	H3f3b	0.0024	0.0382	1.25	8.33	8.01
	17836745	heat-responsive protein 12	Hrsp12	6.05e-05	0.0038	1.21	11.07	10.79
	17616998	HECT and RLD domain containing E3 ubiquitin protein ligase 2	Herc2	0.0021	0.0353	1.3	4.92	4.55
	17845332	HECT and RLD domain containing E3 ubiquitin protein ligase family member 1	Herc1	7.35e-06	0.0011	1.33	5.69	5.28
	17871770	HECT, UBA and WWE domain containing 1, E3 ubiquitin protein ligase	Huwe1	3.72e-06	0.0007	1.41	7.09	6.6
	17780128	helicase with zinc finger 2, transcriptional coactivator	Helz2	0.0032	0.0457	-1.72	4.95	5.73
	17795874	heme binding protein 1	Hebp1	0.0003	0.0091	1.51	6.05	5.46
	17655118	hemoglobin alpha, adult chain 1	Hba-a1	0.0001	0.0056	5.28	4.69	2.29
	17803188	heparan sulfate proteoglycan 2	Hspg2	2.45e-05	0.0022	-1.39	4.15	4.62
	17788960	hepatocyte growth factor	Hgf	0.0022	0.0357	1.38	6.66	6.19
	17739677	hepatoma-derived growth factor	Hdgf	0.0024	0.0379	-1.4	7	7.48
	17631828	hepsin	Hpn	3.24e-05	0.0026	-1.54	7.19	7.81
	17625666	Hermansky-Pudlak syndrome 1 homolog (human)	Hps1	1.43e-05	0.0016	-1.29	3.34	3.71
	17728129	Hermansky-Pudlak syndrome 4	Hps4	5.77e-05	0.0037	-3.19	4.25	5.93
	17866446	hes family bHLH transcription factor 6	Hes6	0.0024	0.0382	-1.75	4.5	5.31
	17791333	heterogeneous nuclear ribonucleoprotein A2/B1; similar to heterogeneous nuclear ribonucleoprotein A2/B1 isoform 2	Hnrnpa2b1; LOC499894	0.002	0.0337	1.3	8.45	8.08
	17763106	heterogeneous nuclear ribonucleoprotein A3	Hnrnpa3	0.0011	0.0237	1.54	3.71	3.09
	17803411	heterochromatin protein 1, binding protein 3	Hp1bp3	0.0003	0.0093	1.27	6.91	6.57
	17844689	hexosaminidase A	Hexa	4.69e-06	0.0008	-1.38	7.11	7.57
	17826075	high mobility group 20 B	Hmg20b	0.0002	0.0084	-1.42	5.14	5.64
	17668157	high mobility group nucleosome binding domain 1	Hmgn1	0.0008	0.0185	-1.58	6.89	7.55
	17617213	high mobility group nucleosome binding domain 5B	Hmgn5b	0.0034	0.0471	1.55	4.44	3.81
	17806922	histidine triad nucleotide binding protein 2	Hint2	0.0031	0.0453	-1.32	7.25	7.65
	17715835	histone cluster 1, H2ai	Hist1h2ai	0.0005	0.0137	-1.92	3.78	4.72
	17719533	histone cluster 1, H2ao	Hist1h2ao	1.14e-07	7.54e-05	-1.5	8.59	9.17
	17719495	histone cluster 1, H3a	Hist1h3a	0.0015	0.0285	-2.46	3.79	5.09
	17740984	histone cluster 2, H2bb	Hist2h2bb	0.0002	0.0088	-1.63	3.1	3.8
	17878168	histone deacetylase 8	Hdac8	0.0007	0.0172	1.37	4.2	3.75
	17719535	histone H2A type 1-E	LOC103690190	0.0021	0.0348	-1.7	2.11	2.88
	17775081	homeodomain interacting protein kinase 3	Hipk3	0.001	0.0224	1.45	7.76	7.23
	17731681	homocysteine-inducible, endoplasmic reticulum stress-inducible, ubiquitin-like domain member 1	Herpud1	0.0021	0.0354	-1.45	7.64	8.18
	17669167	homogentisate 1, 2-dioxygenase	Hgd	4.01e-07	0.0002	2.36	10.26	9.02
	17669974	HRAS-like suppressor	Hrasls	0.0002	0.0065	2.59	3.72	2.34
	17613089	HSPA binding protein, cytoplasmic cochaperone 1	Hspbp1	0.0008	0.019	-1.4	4.87	5.36
	17850905	hydrolethalus syndrome 1	Hyls1	0.0003	0.0101	1.63	3.21	2.5
	17749827	hydroxyacid oxidase 2 (long chain)	Hao2	0.0017	0.03	1.72	8.86	8.08
	17749800	hydroxy-delta-5-steroid dehydrogenase, 3 beta- and steroid delta-isomerase 5	Hsd3b5	0.0002	0.0083	1.41	10.13	9.63
	17844285	hydroxylysine kinase	Hykk	0.0015	0.0285	1.97	8.12	7.14
	17688247	hydroxysteroid (17-beta) dehydrogenase 13	Hsd17b13	0.001	0.0215	1.35	8.34	7.9
	17832836	hydroxysteroid (17-beta) dehydrogenase 6	Hsd17b6	1.53e-07	9.33e-05	3.87	6.66	4.71
	17686414	hydroxysteroid (17-beta) dehydrogenase 7	Hsd17b7	0.0022	0.0359	1.56	5.43	4.79
	17832850	hydroxysteroid 17-beta dehydrogenase 6-like; hydroxysteroid 17-beta dehydrogenase 6-like [Source:RGD Symbol;Acc:2318336]	LOC100362350	4.53e-08	4.31e-05	2.88	10.15	8.62
	17799129	hypothetical LOC100361479	LOC100361479	0.0017	0.0306	1.26	8.75	8.41
	17798510	hypothetical LOC298077	RGD1305807	0.0026	0.04	1.21	6.75	6.47
	17683271	hypothetical protein LOC100125367	LOC100125367	0.0016	0.0288	1.31	3.18	2.79
	17787651	hypothetical protein LOC100360120; hypothetical protein LOC100360120 [Source:RGD Symbol;Acc:2322729]	LOC100360120	0.0003	0.0111	1.34	7.14	6.72
	17825058	hypothetical protein LOC100363779 [Source:RGD Symbol;Acc:2322373]	LOC100363779	0.0006	0.016	1.43	2.32	1.81
	17867345	hypothetical protein LOC310926; 45S pre-ribosomal RNA	LOC310926; Rn45s	0.0009	0.0207	-1.36	10.83	11.27
	17842323	hypothetical protein LOC500956	LOC500956	1.81e-05	0.0018	-1.72	5.54	6.32
	17642306	hypothetical protein LOC682010	MGC93861	0.0002	0.008	1.44	5.22	4.69
	17755742	hypothetical protein LOC688390	LOC688390	4.79e-06	0.0008	-1.24	2.07	2.38
	17639279	hypothetical protein LOC689065	LOC689065	6e-09	1.29e-05	-2.93	2.8	4.35
	17754970	hypothetical protein LOC690899	MGC112715	0.0002	0.0081	-1.48	3.59	4.16
	17764446	hypothetical protein LOC691083	LOC691083	9.6e-05	0.0048	1.65	6.46	5.74
	17784491	hypothetical protein LOC691113	LOC691113	0.0012	0.0243	-1.32	4.16	4.56
	17842504	hypothetical protein LOC691141	LOC691141	8.46e-05	0.0045	-1.54	2.95	3.57
	17827299	hypothetical protein LOC691921	LOC691921	2.05e-05	0.0019	-2.04	3.46	4.49
	17723971	charged multivesicular body protein 1B	Chmp1b	0.0001	0.0057	1.39	5.26	4.79
	17659382	chemokine (C-C motif) ligand 5	Ccl5	0.0012	0.0242	-1.74	4.7	5.51
	17659395	chemokine (C-C motif) ligand 6	Ccl6	0.0002	0.0091	-1.98	7.46	8.44
	17688711	chemokine (C-X-C motif) ligand 10	Cxcl10	0.002	0.0338	-1.25	2.93	3.26
	17658124	chemokine (C-X-C motif) ligand 16	Cxcl16	0.0007	0.0171	-1.74	3.8	4.6
	17830660	chibby homolog 1 (Drosophila)	Cby1	0.0006	0.0158	-1.28	3.72	4.07
	17644476	chloride channel, voltage-sensitive 7	Clcn7	0.0014	0.027	-1.41	4	4.5
	17856604	cholecystokinin	Cck	0.0029	0.0426	-1.31	2.43	2.82
	17834867	choline phosphotransferase 1	Chpt1	1.19e-05	0.0014	1.39	9.47	8.99
	17865742	chondroitin polymerizing factor	Chpf	0.0001	0.0061	-1.62	2.54	3.23
	17841614	chromobox homolog 5	Cbx5	0.0023	0.0375	1.55	5.64	5.01
	17749703	chromodomain helicase DNA binding protein 1-like	Chd1l	1e-06	0.0003	3.71	6.57	4.68
	17792100	Ig kappa chain V19-17-like [Source:RGD Symbol;Acc:6485939]	LOC100912707	0.0002	0.007	2.76	2.93	1.46
	17824915	Igh protein-like [Source:RGD Symbol;Acc:2320755]	LOC100361105	0.0036	0.0485	1.91	2.16	1.23
	17824712	immunoglobulin delta heavy chain constant region	Igd	0.0007	0.0176	1.71	3.59	2.82
	17824658	immunoglobulin heavy constant mu [Source:MGI Symbol;Acc:MGI:96448]; immunoglobulin heavy chain, alpha	Ighm; Igha	1.82e-05	0.0018	4.18	7.49	5.43
	17824691	Immunoglobulin heavy chain (gamma polypeptide)	Ighg	0.0034	0.0471	2.66	5.08	3.67
	17681674	immunoglobulin-like domain containing receptor 2	Ildr2	4.6e-07	0.0002	2.72	5.16	3.72
	17847712	IMP (inosine 5-monophosphate) dehydrogenase 2	Impdh2	0.0015	0.0287	-1.28	6.25	6.6
	17702940	importin 4	Ipo4	1.86e-06	0.0005	-1.87	5.05	5.95
	17708804	indoleamine 2,3-dioxygenase 2	Ido2	0.0009	0.0204	1.4	5.43	4.94
	17757514	inducible T-cell co-stimulator ligand	Icoslg	2.4e-05	0.0022	1.56	4.64	4
	17719769	inhibin beta-A	Inhba	0.0026	0.0399	-1.62	3.9	4.6
	17815667	inner mitochondrial membrane peptidase subunit 2	Immp2l	0.0012	0.0243	1.34	3.45	3.03
	17637278	INO80 complex subunit E	Ino80e	4.83e-05	0.0033	-1.93	4.46	5.41
	17642786	inositol 1,4,5-trisphosphate receptor-interacting protein-like	LOC100912218	0.0012	0.0241	-1.37	2.39	2.84
	17635371	inositol polyphosphate phosphatase-like 1	Inppl1	0.003	0.0437	-1.29	2.97	3.34
	17732834	inositol polyphosphate-4-phosphatase, type II	Inpp4b	0.0004	0.0112	1.7	3.68	2.92
	17710902	inositol-3-phosphate synthase 1	Isyna1	5.97e-05	0.0037	-2.34	4.35	5.57
	17827365	insulin-like growth factor 1	Igf1	0.0013	0.0251	-1.35	9.96	10.39
	17696211	insulin-like growth factor binding protein 3	Igfbp3	0.0005	0.0135	-1.6	6.85	7.52
	17650986	insulin-like growth factor binding protein 4	Igfbp4	0.0035	0.0476	-1.57	8.74	9.39
	17689286	insulin-like growth factor binding protein 7	Igfbp7	0.0032	0.046	-1.23	8.73	9.03
	17704535	integral membrane protein 2B	Itm2b	0.0004	0.0113	-1.24	9.34	9.66
	17667088	integral membrane protein DGCR2/IDD-like	LOC103693608	5.6e-05	0.0036	-1.48	5.74	6.3
	17640224	integral membrane transport protein UST5r	Ust5r	0.0014	0.0275	1.5	8.29	7.7
	17618423	integrator complex subunit 4	Ints4	0.0018	0.032	1.38	6.34	5.88
	17661913	integrin, alpha 2B	Itga2b	0.0036	0.0487	-1.27	3.56	3.91
	17848650	integrin, alpha 9	Itga9	0.0036	0.0492	-1.3	5.67	6.05
	17757621	integrin, beta 2	Itgb2	0.0003	0.01	-1.64	4.23	4.94
	17619304	integrin-linked kinase	Ilk	0.0028	0.0418	-1.39	6.13	6.6
	17716872	inter-alpha-trypsin inhibitor heavy chain 2	Itih2	0.0004	0.0122	1.24	10.29	9.98
	17706052	inter-alpha-trypsin inhibitor heavy chain family, member 4	Itih4	3.65e-06	0.0007	1.45	11	10.46
	17842370	intercellular adhesion molecule 1	Icam1	0.0027	0.0407	-1.52	5.44	6.05
	17645314	interferon gamma inducible protein 47	Ifi47	0.0004	0.0121	-1.53	4.49	5.11
	17622112	interferon induced transmembrane protein 1	Ifitm1	0.0027	0.0407	-1.47	6.77	7.33
	17772719	interferon induced with helicase C domain 1	Ifih1	6.47e-07	0.0002	-2.05	5.08	6.11
	17711679	interferon regulatory factor 2	Irf2	0.0018	0.0315	-1.31	6.02	6.41
	17638314	interferon regulatory factor 7	Irf7	1.03e-10	5.27e-07	-4.39	2.96	5.1
	17698887	interferon regulatory factor 9	Irf9	1.41e-05	0.0015	-2.05	4.5	5.53
	17818092	interferon, alpha-inducible protein 27	Ifi27	6.27e-05	0.0039	-2.08	8.53	9.58
	17824022	interferon, alpha-inducible protein 27 like 2B	Ifi27l2b	1.62e-06	0.0004	-2.48	4.58	5.89
	17759571	interferon-induced protein 44-like	Ifi44l	9.01e-07	0.0003	2.16	3.4	2.29
	17625123	interferon-induced protein with tetratricopeptide repeats 1	Ifit1	1.9e-06	0.0005	-2.92	2.23	3.77
	17669997	interleukin 1 receptor accessory protein	Il1rap	0.0001	0.0056	1.5	7.81	7.22
	17759790	interleukin 1 receptor antagonist	Il1rn	0.003	0.0436	1.86	5.61	4.71
	17851994	interleukin 10 receptor, alpha	Il10ra	0.0019	0.0321	-1.25	2.39	2.71
	17798157	interleukin 11 receptor, alpha chain 1	Il11ra1	0.0002	0.008	-1.3	5.08	5.46
	17635431	interleukin 18 binding protein	Il18bp	3.01e-05	0.0025	-1.92	3.6	4.54
	17745208	interleukin 31 receptor A	Il31ra	1.99e-05	0.0019	1.53	2.57	1.96
	17624945	interleukin 33	Il33	3.61e-07	0.0002	2.53	7.93	6.59
	17770016	interleukin 36, beta	Il36b	0.0004	0.0115	2.08	3.05	2
	17735754	interleukin 6 signal transducer	Il6st	0.0022	0.036	-1.21	8.95	9.22
	17869726	intersectin 2	Itsn2	0.0035	0.0483	1.38	6.26	5.8
	17786329	intraflagellar transport 122	Ift122	0.0021	0.0352	-1.38	2.85	3.32
	17644435	intraflagellar transport 140	Ift140	0.0017	0.0308	-1.4	4.39	4.88
	17648971	intraflagellar transport 20	Ift20	0.0007	0.0167	1.33	8.79	8.38
	17799819	intraflagellar transport 74	Ift74	0.0015	0.0283	1.37	3.34	2.89
	17611421	iodotyrosine deiodinase	Iyd	0.0001	0.0051	1.63	7.92	7.21
	17669270	IQ motif containing B1	Iqcb1	0.0003	0.0096	1.34	2.68	2.26
	17634382	IQ motif containing GTPase activating protein 1	Iqgap1	0.0004	0.0122	-1.63	4.37	5.08
	17844261	iron responsive element binding protein 2	Ireb2	9.16e-05	0.0047	1.39	6.83	6.35
	17714070	iron-sulfur cluster assembly 1; iron-sulfur cluster assembly 1 homolog (S. cerevisiae) , pseudogene 1	Isca1; Isca1-ps1	0.001	0.0218	1.46	7.24	6.69
	17678888	iron-sulfur cluster assembly enzyme	Iscu	0.0003	0.0098	1.32	8.29	7.89
	17870134	iroquois homeobox 1	Irx1	0.0018	0.0315	1.86	2.98	2.08
	17813404	ISG15 ubiquitin-like modifier	Isg15	8.81e-05	0.0046	-1.52	1.9	2.5
	17634240	isocitrate dehydrogenase 2 (NADP+), mitochondrial	Idh2	0.0015	0.0287	1.5	8.38	7.79
	17777229	isocitrate dehydrogenase 3 (NAD+) beta	Idh3B	0.0002	0.0086	1.29	8.44	8.08
	17723459	isochorismatase domain containing 1	Isoc1	0.0001	0.0056	1.27	7.19	6.85
	17764953	isovaleryl-CoA dehydrogenase	Ivd	0.0023	0.0371	1.25	7.34	7.02
	17722117	IWS1 homolog (S. cerevisiae)	Iws1	0.0008	0.0194	1.44	5.16	4.64
	17777661	jagged 1	Jag1	0.003	0.0435	-1.25	3.09	3.42
	17703605	karyopherin alpha 3	Kpna3	0.0027	0.0405	1.28	6.48	6.12
	17810848	karyopherin alpha 6 (importin alpha 7)	Kpna6	0.0011	0.0227	1.37	6.86	6.4
	17865129	KAT8 regulatory NSL complex subunit 1-like	Kansl1l	0.0004	0.0112	1.66	4.67	3.94
	17862782	kelch domain containing 3	Klhdc3	0.0021	0.0348	-1.27	6.1	6.44
	17700339	kelch repeat and BTB (POZ) domain containing 6; kelch repeat and BTB (POZ) domain containing 7	Kbtbd6; Kbtbd7	0.0017	0.0306	-1.27	3.03	3.37
	17788684	kelch-like family member 7	Klhl7	0.0014	0.0265	1.36	5.44	4.99
	17660981	keratin 10, type I	Krt10	1.37e-05	0.0015	-1.49	2.31	2.88
	17661015	keratin 23, type I	Krt23	0.0006	0.0156	1.5	2.62	2.03
	17867737	KH-type splicing regulatory protein	Khsrp	0.0018	0.0313	-1.21	5.75	6.03
	17840207	kinesin family member 21A	Kif21a	1.7e-05	0.0017	2.02	5.66	4.64
	17670122	kininogen 1-like 1	Kng1l1	0.0013	0.026	1.52	10.77	10.18
	17808772	KN motif and ankyrin repeat domains 4	Kank4	0.0002	0.007	1.45	3.19	2.65
	17789359	KRIT1, ankyrin repeat containing	Krit1	1.22e-05	0.0014	1.67	5.61	4.88
	17710605	Kruppel-like factor 2	Klf2	0.0012	0.0243	-1.54	2.87	3.5
	17624598	Kruppel-like factor 9	Klf9	0.0017	0.0305	-1.48	7.08	7.64
	17800800	KTI12 chromatin associated homolog	Kti12	0.0002	0.0084	-1.8	5.44	6.29
	17682317	kynurenine 3-monooxygenase (kynurenine 3-hydroxylase)	Kmo	2.83e-06	0.0006	2.08	9.02	7.96
	17738156	La ribonucleoprotein domain family, member 1B	Larp1b	0.0007	0.017	1.3	7.8	7.42
	17853662	lactamase, beta	Lactb	0.0028	0.0416	1.37	6.55	6.1
	17616676	lactate dehydrogenase A	Ldha	0.0004	0.0116	-1.37	6.51	6.96
	17666936	lambda-chain C1-region-like; immunoglobulin lambda-like polypeptide 5-like; similar to immunoglobulin light chain variable region [Source:RGD Symbol;Acc:1564318]	LOC100361706; LOC680329; RGD1564318	0.0003	0.0092	2.12	3.9	2.82
	17865170	LanC lantibiotic synthetase component C-like 1 (bacterial)	Lancl1	0.0001	0.0056	1.65	5.17	4.45
	17757696	lanosterol synthase (2,3-oxidosqualene-lanosterol cyclase)	Lss	0.0005	0.0136	1.75	4.85	4.05
	17666356	large 60S subunit nuclear export GTPase 1	Lsg1	0.0018	0.0318	1.25	4.52	4.19
	17610410	large tumor suppressor kinase 1	Lats1	0.001	0.0223	1.38	6.37	5.91
	17703365	large tumor suppressor kinase 2	Lats2	0.0026	0.0399	-1.32	5.37	5.77
	17877914	LAS1-like, ribosome biogenesis factor	Las1l	0.0034	0.0475	1.29	4.15	3.79
	17618929	late endosomal/lysosomal adaptor, MAPK and MTOR activator 1	Lamtor1	0.0018	0.0316	-1.29	6.26	6.62
	17852378	layilin	Layn	0.0007	0.0166	-1.4	2.24	2.73
	17748270	lecithin-retinol acyltransferase (phosphatidylcholine-retinol-O-acyltransferase)	Lrat	1.35e-05	0.0015	-2.08	5.38	6.43
	17697948	lectin, galactoside-binding, soluble, 3	Lgals3	0.0002	0.0071	-1.68	4.11	4.86
	17663823	lectin, galactoside-binding, soluble, 3 binding protein	Lgals3bp	4.88e-06	0.0008	-2.65	4.04	5.45
	17658989	lectin, galactoside-binding, soluble, 9	Lgals9	0.0004	0.0117	-1.91	6.01	6.95
	17823942	legumain	Lgmn	2.7e-05	0.0023	-2.12	6.75	7.83
	17694897	leucine aminopeptidase 3	Lap3	0.0005	0.0147	1.37	8.61	8.16
	17740628	leucine rich repeat and Ig domain containing 4; RAR-related orphan receptor C	Lingo4; Rorc	4.25e-05	0.0031	1.79	6.58	5.74
	17755007	leucine rich repeat containing 20	Lrrc20	0.0003	0.0091	-1.49	3.51	4.08
	17633855	leucine rich repeat containing 28	Lrrc28	0.0001	0.0062	1.31	5.65	5.26
	17650310	leucine rich repeat containing 59	Lrrc59	0.0012	0.0242	-1.64	7.48	8.2
	17835844	leucine rich repeat containing G protein coupled receptor 5	Lgr5	5e-05	0.0033	1.55	3.16	2.53
	17867972	leucine-rich alpha-2-glycoprotein 1	Lrg1	8.22e-05	0.0044	-1.6	3.11	3.78
	17670759	leucine-zipper-like transcription regulator 1	Lztr1	0.0002	0.0076	-1.4	5.44	5.93
	17736233	leukemia inhibitory factor receptor alpha	Lifr	0.0019	0.0325	-1.44	6.91	7.43
	17722103	LIM and senescent cell antigen like domains 2	Lims2	0.0003	0.0107	-1.84	6	6.87
	17685472	LIM homeobox 4	Lhx4	0.0007	0.018	1.22	2.49	2.2
	17780296	limb development membrane protein 1	Lmbr1	0.0008	0.0186	-1.58	4.62	5.28
	17631580	lin-37 DREAM MuvB core complex component	Lin37	0.0012	0.0246	-1.48	5.68	6.25
	17828032	lin-7 homolog a (C. elegans); protein lin-7 homolog A-like; uncharacterized LOC103690159	Lin7a; LOC100911160; LOC103690159	0.0001	0.0056	1.66	7.58	6.85
	17644615	lipase maturation factor 1	Lmf1	0.0012	0.0248	-1.32	5.81	6.22
	17840072	lipase maturation factor 2	Lmf2	4.89e-05	0.0033	-2.28	5.37	6.56
	17770299	lipocalin 12	Lcn12	0.0001	0.0049	2.47	6.37	5.07
	17643566	lipopolysaccharide-induced TNF factor	Litaf	0.0003	0.01	-1.64	6.02	6.72
	17875520	LON peptidase N-terminal domain and ring finger 3	Lonrf3	0.001	0.0224	1.82	3.38	2.52
	17773008	low density lipoprotein receptor-related protein 2	Lrp2	9.69e-06	0.0012	1.76	4.06	3.24
	17698650	low-density lipoprotein receptor-related protein 10	Lrp10	1.33e-06	0.0004	-1.66	6.26	6.99
	17791424	LRRGT00063	LOC685391	0.0011	0.0239	1.54	3.48	2.85
	17728171	LRRGT00080 [Source:RGD Symbol;Acc:1564453]	LOC501233	8.13e-08	5.99e-05	2.31	8.47	7.26
	17769491	LSM family member 14B	Lsm14b	0.0024	0.038	-1.48	4.5	5.06
	17782571	LUC7-like 2 pre-mRNA splicing factor	Luc7l2	0.0015	0.0281	1.37	7.77	7.32
	17838221	Ly6-C antigen	Ly6c	0.0004	0.0116	-2.81	3.29	4.78
	17838242	lymphocyte antigen 6 complex, locus A-like	Ly6al	1.4e-05	0.0015	4.25	3.63	1.54
	17829943	lymphocyte antigen 6 complex, locus E	Ly6e	1.35e-06	0.0004	-3.76	4.64	6.55
	17718992	lymphocyte antigen 86	Ly86	0.0007	0.0174	-1.56	3.84	4.48
	17644950	lymphocyte cytosolic protein 2	Lcp2	3.39e-06	0.0007	-1.78	4.58	5.41
	17756346	lymphotoxin beta (TNF superfamily, member 3)	Ltb	0.002	0.0337	1.78	4.06	3.23
	17795013	lymphotoxin beta receptor (TNFR superfamily, member 3)	Ltbr	0.0001	0.0057	-1.26	6.65	6.98
	17797843	LYR motif containing 2	Lyrm2	5.04e-05	0.0034	1.58	5.43	4.77
	17626511	LysM, putative peptidoglycan-binding, domain containing 3	Lysmd3	0.001	0.0213	-1.37	7.04	7.49
	17735006	LysM, putative peptidoglycan-binding, domain containing 3	Lysmd3	0.0012	0.0241	-1.37	6	6.44
	17700007	lysophosphatidic acid receptor 6	Lpar6	0.001	0.0219	1.39	7.39	6.91
	17787087	lysophosphatidylcholine acyltransferase 3	Lpcat3	1.33e-05	0.0015	1.36	7.97	7.53
	17811541	lysophospholipase II	Lypla2	0.0027	0.0414	-1.35	6.27	6.7
	17802604	lysosomal protein transmembrane 5	Laptm5	0.0006	0.0158	-1.67	4.87	5.61
	17720081	lysosomal trafficking regulator	Lyst	0.0023	0.0367	-1.37	6.2	6.66
	17726248	lysyl oxidase	Lox	6.35e-09	1.29e-05	4.72	4.86	2.62
	17853072	lysyl oxidase-like 1	Loxl1	0.0001	0.0062	-1.63	2.49	3.19
	17699849	lysyl oxidase-like 2 [Source:RGD Symbol;Acc:1308435]	Loxl2	0.0033	0.0463	-1.23	3.06	3.35
	17749973	mab-21-like 3 (C. elegans)	Mab21l3	0.0003	0.0091	-2.24	4.22	5.39
	17847663	macrophage stimulating 1	Mst1	5.72e-11	4.69e-07	7.38	7.7	4.81
	17724164	maestro	Mro	0.001	0.0217	-1.45	5	5.54
	17830165	maestro heat-like repeat family member 1	Mroh1	0.0011	0.0236	-1.56	5.06	5.7
	17830117	MAF1 homolog, negative regulator of RNA polymerase III	Maf1	0.0018	0.032	-1.37	4.85	5.3
	17653907	mahogunin ring finger 1, E3 ubiquitin protein ligase	Mgrn1	5.98e-05	0.0037	-1.57	5.3	5.95
	17739075	major facilitator superfamily domain containing 1	Mfsd1	0.0003	0.0103	-1.31	6.44	6.83
	17833388	major facilitator superfamily domain containing 12	Mfsd12	0.001	0.0224	-1.55	3.5	4.13
	17626152	major facilitator superfamily domain containing 13A	Mfsd13a	0.0003	0.0097	-1.49	4.2	4.77
	17637329	major vault protein	Mvp	0.0014	0.0274	-1.48	4.45	5.02
	17674478	malectin	Mlec	4.95e-05	0.0033	-1.94	6.65	7.61
	17875407	malignant T cell amplified sequence 1	Mcts1	0.0026	0.0395	1.37	5.23	4.77
	17723832	MALT1 paracaspase	Malt1	7.36e-05	0.0041	2.03	4.69	3.67
	17717183	mannose receptor, C type 1	Mrc1	4.27e-05	0.0031	-1.38	6.22	6.68
	17786877	mannose-6-phosphate receptor, cation dependent	M6pr	0.0001	0.0053	1.57	6.83	6.18
	17657757	mannose-P-dolichol utilization defect 1	Mpdu1	4.41e-08	4.31e-05	-1.61	6.73	7.41
	17749878	mannosidase, alpha, class 1A, member 2	Man1a2	0.0014	0.0264	1.27	7.23	6.88
	17690541	mannosidase, alpha, class 2B, member 2	Man2b2	0.0001	0.0058	-1.38	4.23	4.69
	17645487	mannosyl (alpha-1,3-)-glycoprotein beta-1,4-N-acetylglucosaminyltransferase, isozyme B	Mgat4b	0.0004	0.0114	-1.59	5.61	6.27
	17642279	MARVEL domain containing 1	Marveld1	0.0011	0.0231	1.49	3.76	3.18
	17722387	matrin 3	Matr3	5.4e-05	0.0035	1.41	6.88	6.38
	17700407	matrin 3, pseudogene 2	Matr3-ps2	0.0025	0.0386	1.53	3.4	2.78
	17795965	matrix Gla protein	Mgp	0.0007	0.0175	-1.52	4.83	5.43
	17825764	matrix metallopeptidase 19	Mmp19	0.002	0.0337	1.43	7.39	6.88
	17740826	mCG16729-like; uncharacterized LOC103691641	LOC100363520; LOC103691641	9.32e-05	0.0047	1.78	3.43	2.6
	17684206	MDM4, p53 regulator	Mdm4	0.0008	0.0188	1.42	6.01	5.5
	17659634	mediator complex subunit 13	Med13	0.0022	0.0358	1.28	7.32	6.96
	17667113	mediator complex subunit 15	Med15	0.0027	0.0413	-1.29	4.8	5.17
	17826543	mediator complex subunit 16	Med16	0.0004	0.0122	-1.5	4.41	4.99
	17770774	mediator complex subunit 22	Med22	0.0003	0.011	-1.29	4.34	4.7
	17632556	mediator complex subunit 25	Med25	1.52e-05	0.0016	-1.51	5.44	6.03
	17631108	mediator complex subunit 29	Med29	6.55e-05	0.0039	-1.49	5.04	5.62
	17612750	membrane bound O-acyltransferase domain containing 7	Mboat7	4.76e-05	0.0033	-3.05	3.82	5.42
	17879411	membrane magnesium transporter 1	Mmgt1	0.0013	0.0254	-1.39	6.14	6.61
	17640675	membrane-spanning 4-domains, subfamily A, member 1	Ms4a1	0.003	0.0439	1.58	2.43	1.77
	17624178	membrane-spanning 4-domains, subfamily A, member 6A	Ms4a6a	9.98e-06	0.0012	-2.58	4.58	5.95
	17640727	membrane-spanning 4-domains, subfamily A, member 6B-like; membrane-spanning 4-domains, subfamily A, member 6B	Ms4a6bl; Ms4a6b	0.0002	0.0064	-1.53	4.66	5.27
	17642448	meningioma expressed antigen 5 (hyaluronidase)	Mgea5	0.0006	0.0159	1.34	6.44	6.02
	17781681	MET proto-oncogene, receptor tyrosine kinase	Met	1.72e-06	0.0004	1.34	7.38	6.95
	17819244	metastasis associated 1	Mta1	0.0018	0.0311	-1.23	6.24	6.54
	17644363	methionine sulfoxide reductase B1	Msrb1	0.0003	0.0104	1.47	8.24	7.68
	17836151	methionine sulfoxide reductase B3	Msrb3	0.0017	0.0303	-1.93	3.9	4.85
	17724140	methyl-CpG binding domain protein 2	Mbd2	9.66e-05	0.0048	-1.36	7.17	7.61
	17826393	methyl-CpG binding domain protein 3	Mbd3	0.0023	0.0374	-1.27	4.87	5.21
	17746880	methylcrotonoyl-CoA carboxylase 1 (alpha)	Mccc1	3.21e-06	0.0007	1.42	6.49	5.98
	17744710	methylcrotonoyl-CoA carboxylase 2 (beta)	Mccc2	0.0003	0.0094	1.4	7.24	6.76
	17816766	methylenetetrahydrofolate dehydrogenase (NADP+ dependent) 1, methenyltetrahydrofolate cyclohydrolase, formyltetrahydrofolate synthetase	Mthfd1	1.24e-05	0.0014	1.78	7.59	6.76
	17804145	methylenetetrahydrofolate reductase (NAD(P)H)	Mthfr	0.0002	0.0076	-1.74	3.82	4.62
	17772095	methylmalonic aciduria (cobalamin deficiency) cblD type, with homocystinuria	Mmadhc	7.08e-05	0.0041	1.55	7.78	7.15
	17799780	methylthioadenosine phosphorylase	Mtap	0.0004	0.0129	1.23	3.1	2.8
	17728768	methylthioribose-1-phosphate isomerase 1	Mri1	2.67e-05	0.0023	-1.76	5.12	5.94
	17788304	methyltransferase like 20	Mettl20	0.0032	0.046	-1.6	2.55	3.23
	17835470	methyltransferase like 25	Mettl25	0.0007	0.018	1.53	4.01	3.4
	17833129	methyltransferase like 7B	Mettl7b	0.0021	0.0354	-1.38	9.33	9.79
	17645017	microRNA 218-2	Mir218-2	0.0023	0.0369	1.46	3.02	2.47
	17652676	microRNA 3577; similar to mKIAA0195 protein	Mir3577; RGD1309310	0.0026	0.0404	-1.27	3.42	3.76
	17738441	microsomal glutathione S-transferase 2	Mgst2	0.001	0.0222	1.35	7.16	6.72
	17686353	microsomal glutathione S-transferase 3	Mgst3	0.0028	0.042	-1.39	6.63	7.1
	17708107	microtubule associated tumor suppressor 1	Mtus1	0.0033	0.047	1.3	6.77	6.39
	17810315	microtubule-actin crosslinking factor 1	Macf1	4.2e-05	0.0031	1.49	6.29	5.72
	17848089	microtubule-associated protein 4	Map4	0.0003	0.0094	-1.87	5.89	6.79
	17833796	midnolin	Midn	0.0005	0.0147	-1.71	5.96	6.74
	17634095	milk fat globule-EGF factor 8 protein	Mfge8	4.14e-08	4.2e-05	-1.72	6.81	7.59
	17688288	mitogen activated protein kinase 10	Mapk10	2.2e-05	0.002	-1.51	2.06	2.65
	17623421	mitogen activated protein kinase kinase kinase kinase 2	Map4k2	0.0001	0.0057	-1.49	3.64	4.21
	17774657	mitogen-activated protein kinase 8 interacting protein 1	Mapk8ip1	0.0007	0.0173	-1.34	4.26	4.68
	17652341	mitogen-activated protein kinase kinase 6	Map2k6	5.79e-05	0.0037	2.81	5.34	3.85
	17822389	mitogen-activated protein kinase kinase kinase kinase 5	Map4k5	0.0032	0.046	1.24	6.69	6.38
	17766437	mitochondrial antiviral signaling protein	Mavs	0.0008	0.019	1.36	5.9	5.45
	17754910	mitochondrial calcium uptake 1	Micu1	0.0004	0.0127	-1.63	6.03	6.73
	17870312	mitochondrial calcium uptake 1	Micu1	0.0021	0.0353	-1.53	5.86	6.47
	17757316	mitochondrial carrier 1	Mtch1	2.99e-05	0.0025	-1.56	5.96	6.6
	17830726	mitochondrial elongation factor 1	Mief1	0.0002	0.0086	-1.33	5.83	6.24
	17739683	mitochondrial ribosomal protein L24	mrpl24	0.0003	0.0098	-1.62	2.92	3.62
	17644751	mitochondrial ribosomal protein L28	Mrpl28	0.0015	0.0283	-1.25	4.33	4.66
	17717598	mitochondrial ribosomal protein L36	Mrpl36	0.0012	0.0239	-1.56	4.38	5.02
	17663401	mitochondrial ribosomal protein L38	Mrpl38	0.0008	0.0195	-1.42	5.53	6.04
	17842358	mitochondrial ribosomal protein L4	Mrpl4	1.04e-05	0.0013	1.82	6.5	5.64
	17634072	mitochondrial ribosomal protein L46	Mrpl46	0.0019	0.0329	1.53	5.23	4.61
	17746806	mitochondrial ribosomal protein L47	Mrpl47	0.0003	0.0107	1.48	4.52	3.95
	17635267	mitochondrial ribosomal protein L48	Mrpl48	0.0003	0.01	1.56	5	4.36
	17698625	mitochondrial ribosomal protein L52	Mrpl52	0.0004	0.0116	-1.34	7.41	7.83
	17752578	mitochondrial ribosomal protein S18B	Mrps18b	0.0015	0.0283	-1.32	6.14	6.55
	17712551	mitochondrial ribosomal protein S31	Mrps31	0.0012	0.0243	1.44	5.28	4.76
	17788257	mitochondrial ribosomal protein S35	Mrps35	3.48e-06	0.0007	1.63	5.29	4.59
	17866618	mitochondrial transcription termination factor 4	Mterf4	0.0024	0.0378	1.37	5.16	4.7
	17692143	mitochondrial translational initiation factor 2	Mtif2	2.22e-05	0.0021	1.77	4.46	3.64
	17816575	MNAT CDK-activating kinase assembly factor 1	Mnat1	0.0021	0.0348	1.45	4.72	4.18
	17638503	MOB kinase activator 2	Mob2	0.0029	0.0432	1.82	4.56	3.7
	17826276	MOB kinase activator 3A	Mob3a	0.0018	0.0315	-1.53	3.28	3.89
	17721926	molybdenum cofactor sulfurase	Mocos	5.54e-05	0.0036	-1.49	3.18	3.76
	17875904	monoamine oxidase A	Maoa	0.0008	0.0182	1.38	7.96	7.49
	17785328	monoglyceride lipase	Mgll	0.0001	0.0059	-1.59	5.5	6.17
	17676720	motile sperm domain containing 3	Mospd3	0.0016	0.0295	-1.67	6.65	7.39
	17750156	Mov10 RISC complex RNA helicase	Mov10	0.0011	0.0236	-1.37	2.98	3.43
	17643437	Mpv17 transgene, kidney disease mutant-like (predicted)-like; uncharacterized LOC103693261	LOC100362572; LOC103693261	0.0005	0.0132	1.64	6.74	6.03
	17820050	multiple coagulation factor deficiency 2	Mcfd2	0.0001	0.0064	1.21	8.18	7.9
	17623408	multiple endocrine neoplasia I	Men1	0.001	0.0213	-1.4	4.44	4.92
	17659879	musashi RNA-binding protein 2	Msi2	0.0013	0.0262	-1.39	5.02	5.49
	17782247	muskelin 1, intracellular mediator containing kelch motifs	Mkln1	0.0014	0.0266	1.33	6.25	5.84
	17813934	mutS homolog 2	Msh2	0.0005	0.0133	1.56	4.22	3.58
	17744164	mutS homolog 3	Msh3	0.0035	0.0482	1.39	4.96	4.49
	17843181	Myb/SANT-like DNA-binding domain containing 2	Msantd2	0.0012	0.0247	1.41	4.44	3.94
	17808661	myb-like, SWIRM and MPN domains 1	Mysm1	0.0003	0.0091	1.53	4.49	3.88
	17724563	myelin basic protein	Mbp	0.003	0.0435	-1.35	3.65	4.08
	17686884	myeloid cell nuclear differentiation antigen	Mnda	0.0007	0.017	-1.43	2.69	3.21
	17787142	myeloid leukemia factor 2	Mlf2	0.0009	0.0204	-1.35	7.17	7.61
	17866539	myeloma overexpressed 2	Myeov2	2.31e-05	0.0021	-1.62	8.05	8.75
	17739764	myocyte enhancer factor 2D	Mef2d	0.0016	0.0297	-1.5	4.99	5.57
	17739778	myocyte enhancer factor 2D	Mef2d	0.0025	0.0391	1.24	2	1.69
	17616644	myogenic differentiation 1	Myod1	0.0008	0.0195	-1.32	2.21	2.6
	17831626	myo-inositol oxygenase	Miox	2.12e-08	2.79e-05	-6.6	3.5	6.22
	17648640	myosin IC	Myo1c	0.0001	0.0057	-1.77	3.47	4.29
	17706778	myosin IXb	Myo9b	0.0002	0.0075	-1.41	4.2	4.7
	17669463	myosin light chain kinase	Mylk	0.0005	0.0146	1.41	6.82	6.33
	17846210	myosin VI	Myo6	0.0005	0.0145	1.48	4.77	4.2
	17725279	myosin VIIb	Myo7b	0.0011	0.0231	1.5	3.83	3.25
	17647051	myosin, heavy chain 4, skeletal muscle	Myh4	0.0024	0.0381	1.21	2.13	1.85
	17740926	myotubularin related protein 11	Mtmr11	0.0013	0.0262	-1.27	2.34	2.68
	17708130	myotubularin related protein 7	Mtmr7	0.0002	0.0075	1.46	2.65	2.1
	17668239	myxovirus (influenza virus) resistance 1	Mx1	5.06e-06	0.0008	-1.95	2.05	3.02
	17664996	myxovirus (influenza virus) resistance 2	Mx2	2.77e-09	7.67e-06	-6.44	2.75	5.44
	17738409	N(alpha)-acetyltransferase 15, NatA auxiliary subunit	Naa15	0.0005	0.0147	1.42	6.28	5.77
	17774983	N-acetyltransferase 10 (GCN5-related)	Nat10	7.19e-06	0.0011	1.43	4.83	4.32
	17711242	N-acetyltransferase 3	Nat3	0.002	0.0335	1.36	1.97	1.52
	17736384	NAD kinase 2, mitochondrial	Nadk2	0.0007	0.0167	1.42	8.43	7.92
	17866521	NADH dehydrogenase (ubiquinone) 1 alpha subcomplex 10	Ndufa10	0.0035	0.0481	1.35	8.49	8.05
	17827692	NADH dehydrogenase (ubiquinone) 1 alpha subcomplex, 12	Ndufa12	0.0017	0.0307	1.34	6.48	6.06
	17839455	NADH dehydrogenase (ubiquinone) 1 alpha subcomplex, 6	Ndufa6	0.0032	0.0455	1.24	7.51	7.21
	17642368	NADH dehydrogenase (ubiquinone) 1 beta subcomplex 8	Ndufb8	0.0007	0.0179	1.39	6.75	6.27
	17837542	NADH dehydrogenase (ubiquinone) 1 beta subcomplex, 9	Ndufb9	0.0001	0.0051	1.27	9.24	8.89
	17775824	NADH dehydrogenase (ubiquinone) complex I, assembly factor 1	Ndufaf1	7.82e-05	0.0043	1.47	5.3	4.75
	17797628	NADH dehydrogenase (ubiquinone) complex I, assembly factor 4	Ndufaf4	0.0019	0.0326	1.68	3.48	2.73
	17865002	NADH dehydrogenase (ubiquinone) Fe-S protein 1	Ndufs1	4.59e-05	0.0032	1.31	7.59	7.19
	17684372	NADH dehydrogenase (ubiquinone) flavoprotein 3, pseudogene 1	Ndufv3-ps1	0.0005	0.0137	1.58	7.42	6.75
	17770205	NADPH dependent diflavin oxidoreductase 1	Ndor1	0.0004	0.0125	-1.48	3.47	4.04
	17618091	NADPH oxidase 4	Nox4	0.0004	0.012	-3.21	4.6	6.28
	17616075	napsin A aspartic peptidase	Napsa	9.01e-05	0.0046	-1.49	2.9	3.47
	17745928	natriuretic peptide receptor 3	Npr3	0.0027	0.0406	1.63	3.81	3.1
	17854979	NCK adaptor protein 1	Nck1	0.0008	0.0183	1.33	4.51	4.1
	17811980	NECAP endocytosis associated 2	Necap2	0.0002	0.0084	-1.59	3.7	4.37
	17727579	NEDD8 activating enzyme E1 subunit 1; NEDD8-activating enzyme E1 regulatory subunit-like	Nae1; LOC102557254	0.0004	0.0117	1.71	4.55	3.77
	17788534	negative regulator of ubiquitin-like proteins 1	Nub1	0.0006	0.0164	-1.27	5.74	6.09
	17651364	neighbor of Brca1 gene 1	Nbr1	4.35e-05	0.0031	1.24	8.14	7.84
	17613570	N-ethylmaleimide-sensitive factor attachment protein, alpha	Napa	0.0006	0.0164	-1.29	6.42	6.78
	17845765	neural precursor cell expressed, developmentally down-regulated 4, E3 ubiquitin protein ligase	Nedd4	0.0022	0.0363	1.33	4.68	4.26
	17723789	neural precursor cell expressed, developmentally down-regulated 4-like, E3 ubiquitin protein ligase	Nedd4l	0.001	0.022	-1.86	6.84	7.74
	17708379	neuregulin 1	Nrg1	0.0001	0.0052	-1.72	2.12	2.9
	17852742	neuregulin 4	Nrg4	0.0021	0.0351	5.62	5.42	2.93
	17676561	neurexophilin and PC-esterase domain family, member 4	Nxpe4	0.0017	0.0305	-3.03	1.85	3.45
	17858614	neuronal PAS domain protein 2	Npas2	0.0005	0.0137	-1.85	3.45	4.34
	17815869	neuronal PAS domain protein 3	Npas3	0.0009	0.0202	-1.23	3.48	3.78
	17769576	neurotensin receptor 1	Ntsr1	0.0034	0.0471	-1.2	2.92	3.19
	17839529	NFAT activating protein with ITAM motif 1	Nfam1	0.0025	0.0388	-1.85	4.11	5
	17651093	NFKB inhibitor interacting Ras-like 2	Nkiras2	0.0006	0.0155	-1.39	3.55	4.02
	17714926	NHL repeat containing E3 ubiquitin protein ligase 1	Nhlrc1	0.002	0.0337	-1.45	2.89	3.43
	17826007	nicalin	Ncln	0.0001	0.0061	-1.74	6.14	6.94
	17745475	nicotinamide nucleotide transhydrogenase	Nnt	0.0007	0.0173	-1.32	7.33	7.74
	17720138	nidogen 1	Nid1	0.001	0.0224	-1.42	4.87	5.37
	17823218	Niemann-Pick disease, type C2	Npc2	0.0014	0.0269	-1.27	7.51	7.85
	17718628	ninjurin 1	Ninj1	0.0002	0.0075	-1.32	6.78	7.18
	17694227	NIPA-like domain containing 1	Nipal1	0.0026	0.0404	2.2	7.26	6.12
	17836754	NIPA-like domain containing 2	Nipal2	0.0016	0.0295	-2.42	2.86	4.14
	17811503	NIPA-like domain containing 3	Nipal3	0.0034	0.0475	-1.31	3.43	3.82
	17745696	Nipped-B homolog (Drosophila)	Nipbl	5.53e-06	0.0009	1.63	6.54	5.84
	17691208	nipsnap homolog 1 (C. elegans)	Nipsnap1	4.06e-07	0.0002	1.48	9.08	8.51
	17665236	nitrilase family, member 2	Nit2	3.18e-05	0.0026	1.24	9.69	9.37
	17772123	N-myc (and STAT) interactor [Source:RGD Symbol;Acc:1311721]	Nmi	4.1e-05	0.003	1.73	5.74	4.95
	17720884	N-myristoyltransferase 2	Nmt2	5.95e-06	0.0009	-2.19	2.06	3.19
	17831637	non-SMC condensin II complex, subunit H2	Ncaph2	0.0002	0.0083	-1.34	4.46	4.88
	17663967	NPL4 homolog, ubiquitin recognition factor	Nploc4	0.0014	0.0272	-1.28	6.58	6.94
	17822291	nuclear export mediator factor	Nemf	0.0005	0.014	1.43	5.84	5.33
	17826037	nuclear factor I/C	Nfic	0.0015	0.0281	-1.72	6.98	7.77
	17728729	nuclear factor I/X (CCAAT-binding transcription factor)	Nfix	0.0004	0.0113	-1.53	6.05	6.65
	17714621	nuclear factor, interleukin 3 regulated	Nfil3	0.0028	0.0419	2.48	5.58	4.27
	17653412	nuclear prelamin A recognition factor	Narf	0.002	0.0334	1.35	5.41	4.97
	17711028	nuclear receptor 2C2-associated protein	Nr2c2ap	7.94e-05	0.0044	-1.71	4.74	5.51
	17718176	nuclear receptor binding SET domain protein 1	Nsd1	0.0013	0.025	1.41	6	5.51
	17706269	nuclear receptor coactivator 4	Ncoa4	4.82e-05	0.0033	1.86	8.16	7.26
	17673537	nuclear receptor co-repressor 2	Ncor2	1.16e-05	0.0014	-1.44	4.36	4.88
	17660843	nuclear receptor subfamily 1, group D, member 1	Nr1d1	0.0007	0.0179	-3	6.44	8.02
	17632454	nuclear receptor subfamily 1, group H, member 2	Nr1h2	0.0019	0.0324	-1.41	6.16	6.65
	17750048	nuclear receptor subfamily 1, group H, member 5	Nr1h5	0.0004	0.0116	1.37	2.71	2.26
	17633908	nuclear receptor subfamily 2, group F, member 2	Nr2f2	0.0011	0.0236	-1.24	5.97	6.28
	17684680	nuclear receptor subfamily 5, group A, member 2	Nr5a2	0.0031	0.0445	1.45	7.46	6.92
	17649171	nuclear speckle splicing regulatory protein 1	Nsrp1	0.0011	0.0238	1.35	4.12	3.69
	17859192	nucleic acid binding protein 1	Nabp1	0.0002	0.0086	1.76	5.56	4.74
	17632910	nucleobindin 1	Nucb1	1.23e-05	0.0014	-1.52	7.67	8.28
	17619827	nucleobindin 2	Nucb2	1.31e-06	0.0004	-1.93	7.01	7.96
	17674846	nucleolar complex associated 4 homolog	Noc4l	0.0018	0.0318	-1.26	3.13	3.46
	17662617	nucleolar protein 11	Nol11	0.0034	0.0473	1.34	5.06	4.64
	17866155	nucleolin	Ncl	0.001	0.0225	1.33	8.34	7.93
	17635471	nucleoporin 98	Nup98	0.0018	0.0317	-1.29	7.28	7.65
	17653701	nucleotide binding protein 1	Nubp1	0.001	0.0222	-1.49	5.82	6.39
	17654586	nucleotide binding protein 2	Nubp2	7.97e-05	0.0044	-1.52	5.9	6.5
	17876447	nudix (nucleoside diphosphate linked moiety X)-type motif 11; nudix (nucleoside diphosphate linked moiety X)-type motif 10	Nudt11; Nudt10	4.06e-06	0.0008	-2.78	4.54	6.02
	17744817	occludin	Ocln	0.0014	0.0267	1.49	5.28	4.7
	17706828	occludin/ELL domain containing 1	Ocel1	0.0005	0.0138	-1.31	4.36	4.75
	17689457	OCIA domain containing 2	Ociad2	0.0003	0.0105	1.84	6.52	5.64
	17646239	olfactory receptor 1460	Olr1460	0.0006	0.016	1.89	3.86	2.94
	17755936	olfactory receptor 1694	Olr1694	1.98e-05	0.0019	2.61	3.45	2.06
	17755947	olfactory receptor 1697	Olr1697	0.0023	0.0375	-1.45	1.64	2.18
	17619445	olfactory receptor 282	Olr282	0.003	0.0437	1.37	2.39	1.94
	17619053	olfactory receptor 59	Olr59	0.0004	0.013	2.03	5.97	4.95
	17873284	O-linked N-acetylglucosamine (GlcNAc) transferase	Ogt	1.02e-05	0.0013	1.76	6.53	5.71
	17800346	OMA1 zinc metallopeptidase	Oma1	0.0004	0.0123	1.38	4.55	4.08
	17745625	oncostatin M receptor	Osmr	0.0025	0.0386	2.45	5.35	4.06
	17854149	oocyte expressed protein	Ooep	4.83e-06	0.0008	-3.4	2.15	3.92
	17769590	opioid growth factor receptor	Ogfr	0.0016	0.0293	-1.41	5.37	5.87
	17672853	ORAI calcium release-activated calcium modulator 2	Orai2	0.0004	0.0114	-1.33	2.59	3
	17620967	ORAI calcium release-activated calcium modulator 3	Orai3	4.49e-05	0.0032	-1.72	3.84	4.62
	17872130	oral-facial-digital syndrome 1	Ofd1	0.0004	0.0112	1.57	4.06	3.41
	17864771	origin recognition complex, subunit 2	Orc2	0.0002	0.0071	1.41	4.73	4.23
	17806292	origin recognition complex, subunit 3	Orc3	0.002	0.0334	1.39	5.03	4.55
	17833106	ORMDL sphingolipid biosynthesis regulator 2	Ormdl2	0.0036	0.0485	-1.2	4.86	5.12
	17637759	ornithine aminotransferase	Oat	1.56e-05	0.0016	2.07	9.63	8.58
	17876063	ornithine carbamoyltransferase	Otc	8.91e-09	1.6e-05	2.23	8.88	7.72
	17833592	ornithine decarboxylase antizyme 1	Oaz1	0.0023	0.0367	-1.35	7.12	7.55
	17718561	osteoglycin	Ogn	0.0004	0.0116	-1.38	5.6	6.07
	17718571	osteomodulin	Omd	0.0003	0.0099	1.85	5.26	4.37
	17876205	OTU deubiquitinase 5	Otud5	0.0004	0.012	-1.28	5.48	5.84
	17829176	oxidation resistance 1	Oxr1	0.0001	0.0052	1.44	7.33	6.8
	17806027	oxidative stress induced growth inhibitor family member 2	Osgin2	0.0028	0.0416	1.41	3.13	2.63
	17691375	oxoglutarate (alpha-ketoglutarate) dehydrogenase (lipoamide)	Ogdh	1.2e-05	0.0014	-1.68	7.13	7.88
	17809291	oxysterol binding protein-like 9	Osbpl9	0.0002	0.0071	-1.62	7.03	7.72
	17676796	paired immunoglobulin-like type 2 receptor alpha-like; paired immunoglobin-like type 2 receptor alpha [Source:RGD Symbol;Acc:1562847]	LOC100910669; Pilra	2.37e-05	0.0022	-1.69	5.19	5.95
	17801781	palmitoyl-protein thioesterase 1	Ppt1	0.0006	0.0152	-1.53	5.43	6.05
	17769726	pancreatic progenitor cell differentiation and proliferation factor	Ppdpf	0.0004	0.0114	-1.44	7.51	8.03
	17849630	Pannexin 1	Panx1	0.0016	0.0293	-1.33	2.13	2.55
	17744282	PAP associated domain containing 4	Papd4	0.0003	0.0112	1.37	7.19	6.74
	17799056	paralemmin 2	Palm2	0.001	0.0219	1.67	4.6	3.85
	17628529	parkin RBR E3 ubiquitin protein ligase	Park2	0.0009	0.0197	1.6	3.13	2.45
	17812905	parkinson protein 7	Park7	0.0005	0.0142	-1.28	6.56	6.92
	17831256	parvin, beta	Parvb	0.0001	0.0061	-1.71	4.9	5.67
	17831270	parvin, gamma	Parvg	3.84e-05	0.0029	-1.45	2.66	3.19
	17622281	patatin-like phospholipase domain containing 2	Pnpla2	0.0003	0.0103	-1.56	5.88	6.52
	17675228	patatin-like phospholipase domain containing 6	Pnpla6	0.0012	0.0247	-1.43	3.66	4.17
	17815681	patatin-like phospholipase domain containing 8	Pnpla8	1.93e-05	0.0019	1.47	8.07	7.52
	17667892	PAX3 and PAX7 binding protein 1	Paxbp1	0.0007	0.0171	1.37	4.1	3.65
	17678639	paxillin	Pxn	0.0004	0.0122	-1.29	5.63	5.99
	17689828	PDS5 cohesin associated factor A	Pds5a	0.0024	0.0384	1.38	6.91	6.45
	17745324	pelota homolog (Drosophila)	Pelo	1.16e-05	0.0014	-1.81	4.31	5.16
	17792222	Pentatricopeptide repeat domain 3	Ptcd3	1.46e-05	0.0016	1.63	8.33	7.62
	17745021	peptidylprolyl isomerase domain and WD repeat containing 1	Ppwd1	0.0029	0.0434	1.31	4.53	4.14
	17762631	peptidylprolyl isomerase G	Ppig	1.04e-05	0.0013	1.82	5.84	4.97
	17867914	perilipin 3	Plin3	0.0013	0.0261	-1.53	3.7	4.31
	17801282	peroxiredoxin 1	Prdx1	4.78e-05	0.0033	1.71	9.36	8.58
	17732442	peroxiredoxin 2	Prdx2	0.0012	0.0248	-1.41	5.3	5.8
	17685880	peroxiredoxin 6	Prdx6	0.0009	0.0211	1.31	8.89	8.49
	17804831	peroxisomal biogenesis factor 10	Pex10	0.0013	0.0258	-1.4	4.22	4.71
	17634190	peroxisomal biogenesis factor 11 alpha	Pex11a	0.0031	0.0452	1.42	5.61	5.1
	17741032	peroxisomal biogenesis factor 11 beta	Pex11b	0.0019	0.0324	-1.36	3.95	4.39
	17627354	peroxisomal biogenesis factor 3	Pex3	0.0008	0.0196	1.4	5.68	5.2
	17857454	peroxisomal biogenesis factor 6	Pex6	0.0026	0.0403	-1.44	5.66	6.19
	17665321	PEST proteolytic signal containing nuclear protein	Pcnp	1.06e-05	0.0013	1.54	7.44	6.81
	17753272	PHD finger protein 1	Phf1	1.65e-05	0.0017	-1.46	4.51	5.06
	17829748	PHD finger protein 20-like 1	Phf20l1	0.0003	0.0108	1.36	6.26	5.81
	17754847	phenazine biosynthesis-like protein domain containing 1	Pbld1	0.0003	0.0094	1.42	8.7	8.19
	17827349	phenylalanine hydroxylase	Pah	0.0003	0.0102	1.25	10.99	10.67
	17758473	phosphatase domain containing, paladin 1	Pald1	0.0018	0.0315	-1.25	3.67	3.99
	17666279	phosphatidylinositol glycan anchor biosynthesis, class X	Pigx	0.0004	0.0125	-1.78	5.46	6.28
	17622836	phosphatidylinositol transfer protein, membrane-associated 1	Pitpnm1	7.35e-06	0.0011	-1.54	2.93	3.55
	17787880	phosphatidylinositol-4-phosphate 3-kinase, catalytic subunit type 2 gamma	Pik3c2g	0.0014	0.0267	1.59	6.5	5.83
	17836459	phosphatidylinositol-5-phosphate 4-kinase, type II, gamma	Pip4k2c	4.07e-05	0.003	-1.51	4.62	5.21
	17690935	phosphatidylserine decarboxylase	Pisd	0.0018	0.0312	1.25	5.38	5.06
	17627529	phosphodiesterase 7B	Pde7b	0.0011	0.0237	-1.68	2.55	3.3
	17800073	phosphoglucomutase 1	Pgm1	8.01e-05	0.0044	1.56	7.66	7.02
	17847180	phosphoinositide-3-kinase, regulatory subunit 4	Pik3r4	0.0003	0.0097	1.34	5.16	4.74
	17665865	phospholipase A1 member A	Pla1a	7.31e-05	0.0041	2.47	5.44	4.13
	17729646	phospholipase A2, group XV	Pla2g15	1.9e-07	0.0001	-3.83	4.91	6.84
	17623631	phospholipase A2, group XVI	Pla2g16	1.68e-06	0.0004	2.64	6.78	5.38
	17674261	phospholipase B domain containing 2	Plbd2	0.0037	0.0496	-1.26	6.7	7.03
	17768522	phospholipase C, gamma 1	Plcg1	0.0012	0.0247	-1.31	5.19	5.57
	17819187	phospholipase D family, member 4	Pld4	0.0021	0.0346	-1.86	4.26	5.15
	17846590	phospholipid scramblase 2; phospholipid scramblase 1	Plscr2; Plscr1	0.0033	0.0465	1.4	2.75	2.26
	17779286	phospholipid transfer protein	Pltp	9.39e-06	0.0012	-2.55	5.27	6.62
	17621594	phospholysine phosphohistidine inorganic pyrophosphate phosphatase	Lhpp	1.03e-07	7.14e-05	-1.61	6.47	7.15
	17810115	phosphopantothenoylcysteine synthetase	Ppcs	0.0021	0.0348	1.42	6.37	5.87
	17640908	phosphoserine aminotransferase 1	Psat1	6.17e-05	0.0038	-1.74	2.24	3.03
	17753716	Pim-1 proto-oncogene, serine/threonine kinase	Pim1	0.0005	0.0132	-2.05	4.62	5.65
	17816023	pinin, desmosome associated protein	Pnn	0.0022	0.0358	1.32	6.82	6.42
	17658743	pipecolic acid oxidase	Pipox	4.71e-06	0.0008	-1.87	7.69	8.59
	17757612	pituitary tumor-transforming 1 interacting protein	Pttg1ip	2.34e-06	0.0005	-1.54	8.62	9.24
	17688426	placenta-specific 8	Plac8	5.59e-05	0.0036	-1.67	4.72	5.46
	17710743	plasmalemma vesicle associated protein	Plvap	0.0004	0.0127	-1.87	2.92	3.82
	17712517	plasminogen activator, tissue	Plat	1.02e-06	0.0003	-1.86	4.2	5.1
	17700983	plasminogen activator, urokinase	Plau	0.0001	0.0057	-1.55	3.06	3.69
	17694084	platelet derived growth factor receptor, alpha polypeptide	Pdgfra	0.0026	0.0405	-1.39	5.26	5.73
	17658543	platelet-activating factor acetylhydrolase 1b, regulatory subunit 1	Pafah1b1	0.0003	0.0108	1.23	7.03	6.73
	17812094	pleckstrin homology domain containing, family M (with RUN domain) member 2	Plekhm2	0.0006	0.0158	-1.34	3.59	4.01
	17838477	plectin	Plec	0.0015	0.0283	1.3	4.49	4.1
	17683302	plexin A2	Plxna2	0.0006	0.0154	1.51	6.51	5.91
	17848013	plexin B1	Plxnb1	0.0011	0.0239	1.71	4.34	3.56
	17797560	PNN-interacting serine/arginine-rich protein	Pnisr	0.0011	0.0234	1.53	6.55	5.94
	17843494	poliovirus receptor-related 1	Pvrl1	0.001	0.0224	-1.5	5.99	6.57
	17818206	poly (A) polymerase alpha	Papola	3.64e-05	0.0028	1.21	7.24	6.97
	17706281	poly (ADP-ribose) glycohydrolase	Parg	0.0027	0.0411	1.31	5.8	5.4
	17698082	poly (ADP-ribose) polymerase 2	Parp2	0.0008	0.0183	1.58	3.77	3.11
	17790773	poly (ADP-ribose) polymerase family, member 12	Parp12	8.07e-05	0.0044	-1.66	4.7	5.42
	17669373	poly (ADP-ribose) polymerase family, member 9	Parp9	0.0006	0.0159	-1.42	5.68	6.19
	17836875	poly(A) binding protein, cytoplasmic 1	Pabpc1	3.31e-07	0.0002	-1.48	8.49	9.06
	17698682	poly(A) binding protein, nuclear 1	Pabpn1	0.0003	0.0097	1.3	6.77	6.39
	17643443	poly(A)-specific ribonuclease	Parn	0.0016	0.029	1.25	3.85	3.52
	17863242	polycystic kidney and hepatic disease 1	Pkhd1	6.46e-08	5.04e-05	-2.12	2.49	3.58
	17829240	polycystic kidney and hepatic disease 1-like 1	Pkhd1l1	6.39e-05	0.0039	1.5	3.02	2.44
	17802339	polyhomeotic homolog 2 (Drosophila)	Phc2	0.0024	0.0382	-1.34	3.79	4.21
	17634121	polymerase (DNA directed), gamma	Polg	1.81e-05	0.0018	-1.8	5.59	6.44
	17662518	polymerase (DNA directed), gamma 2, accessory subunit	Polg2	0.0005	0.0132	2.23	4.26	3.1
	17784430	polymerase (RNA) I polypeptide A	Polr1a	0.0019	0.0331	-1.52	4.26	4.86
	17693888	polymerase (RNA) II (DNA directed) polypeptide B	Polr2b	0.0011	0.0234	1.41	6.72	6.22
	17826511	polymerase (RNA) II (DNA directed) polypeptide E	Polr2e	2.85e-05	0.0024	-1.45	5.2	5.73
	17676879	polymerase (RNA) II (DNA directed) polypeptide J	Polr2j	0.0034	0.0471	-1.45	5.65	6.18
	17833977	polypyrimidine tract binding protein 1	Ptbp1	0.0003	0.0103	-1.55	6.25	6.89
	17692053	polyribonucleotide nucleotidyltransferase 1	Pnpt1	0.0017	0.0302	1.35	6.04	5.6
	17632189	POP4 homolog, ribonuclease P/MRP subunit	Pop4	0.0012	0.0243	1.44	5.31	4.78
	17669104	popeye domain containing 2	Popdc2	1.71e-05	0.0017	-3.95	2.57	4.56
	17619000	post-GPI attachment to proteins 2	Pgap2	0.0027	0.0411	-1.39	4.62	5.09
	17880362	potassium channel tetramerization domain containing 12	Kctd12	6.96e-05	0.004	-1.5	3.44	4.02
	17701453	potassium channel tetramerization domain containing 6	Kctd6	0.0025	0.0388	1.6	6.09	5.41
	17631385	potassium channel, two pore domain subfamily K, member 6	Kcnk6	0.0005	0.014	-1.42	3.42	3.93
	17724546	PQ loop repeat containing 1	Pqlc1	0.0002	0.0082	-1.82	6.68	7.54
	17876268	PRA1 domain family, member 2	Praf2	0.0003	0.0105	-1.84	4.77	5.65
	17740131	pre-B-cell leukemia homeobox interacting protein 1	Pbxip1	0.0026	0.0404	-1.51	4.51	5.11
	17640710	predicted gene 8369 [Source:MGI Symbol;Acc:MGI:3645380]	Gm8369	0.0034	0.047	-1.27	1.74	2.08
	17725661	prefoldin subunit 1	Pfdn1	0.0032	0.046	1.29	4.97	4.61
	17718168	PRELI domain containing 1	Prelid1	1.51e-05	0.0016	-1.39	8.41	8.89
	17719048	pre-mRNA processing factor 4B	Prpf4b	4.88e-05	0.0033	1.52	6.14	5.54
	17631591	presenilin enhancer gamma secretase subunit	Psenen	0.0005	0.0147	-1.35	9.61	10.04
	17825446	primase, DNA, polypeptide 1	Prim1	2.51e-05	0.0022	2.7	5.58	4.15
	17825452	primase, DNA, polypeptide 1	Prim1	5.39e-05	0.0035	2.09	5.02	3.96
	17766478	prion protein	Prnp	2.05e-06	0.0005	-3.13	3.05	4.7
	17676728	procollagen C-endopeptidase enhancer	Pcolce	0.0024	0.038	1.36	3.9	3.45
	17812522	procollagen-lysine, 2-oxoglutarate 5-dioxygenase 1	Plod1	0.0014	0.0264	-1.21	6.24	6.51
	17672748	procollagen-lysine, 2-oxoglutarate 5-dioxygenase 3; microRNA 702	Plod3; Mir702	8.22e-05	0.0044	-1.43	4.68	5.2
	17747086	progesterone receptor membrane component 2	Pgrmc2	0.0036	0.0488	-1.37	6.87	7.32
	17667043	proline dehydrogenase (oxidase) 1	Prodh	9.87e-06	0.0012	1.87	9	8.09
	17783670	proline rich 15	Prr15	0.0004	0.012	-1.68	3.32	4.06
	17671193	proline rich 36	Prr36	0.0016	0.029	-1.25	2.27	2.59
	17775140	proline rich Gla (G-carboxyglutamic acid) 4 (transmembrane)	Prrg4	0.0005	0.0142	-2.47	2.8	4.11
	17712261	proline synthetase co-transcribed homolog (bacterial)	Prosc	0.0003	0.0094	1.22	7.31	7.03
	17684311	proline/arginine-rich end leucine-rich repeat protein	Prelp	0.002	0.0339	-1.64	5.99	6.71
	17725607	proline-rich basic protein 1	Prob1	0.0006	0.0162	-1.38	2.48	2.94
	17752769	proline-rich coiled-coil 2A	Prrc2a	0.0032	0.0455	-1.24	4.79	5.1
	17801592	prolyl 3-hydroxylase 1	P3h1	0.0017	0.0309	-1.23	4.06	4.36
	17794869	prolyl 3-hydroxylase 3	P3h3	0.0033	0.0465	-1.27	4.38	4.72
	17853059	promyelocytic leukemia	Pml	0.0001	0.006	-1.88	3.83	4.73
	17700845	propionyl CoA carboxylase, alpha polypeptide	Pcca	5.96e-05	0.0037	1.35	7.58	7.16
	17641032	proprotein convertase subtilisin/kexin type 5	Pcsk5	0.0004	0.0126	1.94	3.84	2.88
	17754953	prosaposin	Psap	0.0031	0.0453	-1.31	8.92	9.31
	17745616	prostaglandin E receptor 4 (subtype EP4)	Ptger4	0.0029	0.0434	-1.4	2.34	2.82
	17761738	prostaglandin-endoperoxide synthase 1	Ptgs1	4.45e-05	0.0031	-2.28	4.47	5.65
	17778262	proteasome (prosome, macropain) inhibitor subunit 1	Psmf1	0.0006	0.016	-1.59	6.5	7.16
	17697871	proteasome 26S subunit, ATPase 6	Psmc6	0.0036	0.0492	1.22	7.91	7.62
	17861023	proteasome 26S subunit, non-ATPase 1	Psmd1	0.0019	0.0325	1.33	8.49	8.07
	17652210	proteasome 26S subunit, non-ATPase 12	Psmd12	0.0033	0.0465	1.21	7.3	7.02
	17692238	proteasome activator subunit 4	Psme4	8.11e-05	0.0044	1.4	7.59	7.1
	17636397	proteasome subunit alpha 1	Psma1	0.0008	0.019	1.47	8.13	7.58
	17816362	proteasome subunit alpha 3	Psma3	0.0018	0.0321	1.23	7.93	7.64
	17733202	proteasome subunit beta 10	Psmb10	0.0022	0.036	-1.43	5.15	5.67
	17756795	proteasome subunit beta 8	Psmb8	3.71e-05	0.0029	-2.23	5.65	6.8
	17790083	protection of telomeres 1	Pot1	0.0035	0.0478	1.31	4.62	4.23
	17702625	protein arginine methyltransferase 5	Prmt5	1.01e-06	0.0003	-1.39	5.42	5.9
	17666095	protein disulfide isomerase family A, member 5	Pdia5	0.0002	0.0078	-1.36	7.14	7.59
	17726121	protein geranylgeranyltransferase type I, beta subunit	Pggt1b	0.0014	0.0265	1.47	5.64	5.08
	17831195	protein kinase C and casein kinase substrate in neurons 2	Pacsin2	0.0006	0.0149	-1.34	6.11	6.54
	17842633	protein kinase C substrate 80K-H	Prkcsh	0.0005	0.0147	-1.29	7.16	7.53
	17635765	protein kinase C, delta binding protein	Prkcdbp	3e-06	0.0006	-10.81	3.69	7.13
	17613711	protein kinase D2	Prkd2	7.1e-05	0.0041	-1.41	3.6	4.1
	17751734	protein kinase N2	Pkn2	0.0012	0.0244	1.55	6.01	5.38
	17670970	protein kinase, DNA activated, catalytic polypeptide	Prkdc	0.0007	0.0166	1.22	4.69	4.4
	17757644	protein O-fucosyltransferase 2	Pofut2	0.0018	0.0314	-1.54	4.38	5.01
	17622891	protein phosphatase 1, catalytic subunit, alpha isozyme	Ppp1ca	0.0012	0.0239	-1.34	7.02	7.43
	17623563	protein phosphatase 1, regulatory (inhibitor) subunit 14B	Ppp1r14b	0.0008	0.0188	-1.83	4.97	5.85
	17828038	protein phosphatase 1, regulatory subunit 12A	Ppp1r12a	0.003	0.044	1.26	5.12	4.79
	17641738	protein phosphatase 1, regulatory subunit 3C	Ppp1r3c	0.0034	0.0475	2.07	7.58	6.53
	17612439	protein phosphatase 2, regulatory subunit A, alpha	Ppp2r1a	0.0012	0.0243	-1.35	7.42	7.86
	17687623	protein phosphatase 2, regulatory subunit B, alpha	Ppp2r5a	6.55e-06	0.001	1.44	8.08	7.55
	17855007	protein phosphatase 2, regulatory subunit B, alpha	Ppp2r3a	0.0019	0.0326	1.48	4.03	3.47
	17761026	protein phosphatase 2A activator, regulatory subunit 4	Ppp2r4	0.0033	0.0468	-1.45	6.32	6.85
	17742912	protein phosphatase 3, catalytic subunit, alpha isozyme	Ppp3ca	9.42e-05	0.0047	1.7	7.09	6.33
	17785687	protein phosphatase 4, regulatory subunit 2	Ppp4r2	0.0019	0.0324	1.23	6.3	6
	17692083	protein phosphatase 4, regulatory subunit 3B	Ppp4r3b	0.0003	0.0091	1.32	6.28	5.88
	17638975	protein phosphatase 6, regulatory subunit 3	Ppp6r3	0.0014	0.0263	1.26	7.44	7.11
	17635241	protein phosphatase methylesterase 1	Ppme1	0.0004	0.0125	-1.44	5.13	5.66
	17813775	protein phosphatase, Mg2+/Mn2+ dependent, 1B	Ppm1b	0.0017	0.0309	1.28	6.51	6.15
	17814206	protein phosphatase, Mg2+/Mn2+ dependent, 1G	Ppm1g	0.0011	0.0229	-1.3	5.54	5.92
	17783933	protein phosphatase, Mg2+/Mn2+ dependent, 1K	Ppm1k	3.4e-06	0.0007	4.77	8.6	6.34
	17624610	protein prenyltransferase alpha subunit repeat containing 1	Ptar1	0.0007	0.0168	1.59	5.1	4.43
	17703913	protein tyrosine kinase 2 beta	Ptk2b	0.0032	0.0459	-1.3	2.69	3.07
	17714873	protein tyrosine phosphatase domain containing 1	Ptpdc1	0.0005	0.0133	1.39	3.9	3.43
	17780879	protein tyrosine phosphatase, non-receptor type 12	Ptpn12	0.0033	0.0468	1.33	6.8	6.39
	17726916	protein tyrosine phosphatase, non-receptor type 2	Ptpn2	9.36e-05	0.0047	1.62	5.76	5.06
	17855912	protein tyrosine phosphatase, non-receptor type 23	Ptpn23	0.0014	0.0268	-1.48	3.84	4.4
	17794763	protein tyrosine phosphatase, non-receptor type 6	Ptpn6	1.14e-06	0.0003	-1.85	5.38	6.27
	17799484	protein tyrosine phosphatase, receptor type, D	Ptprd	2.11e-05	0.002	1.78	7.9	7.06
	17810995	protein tyrosine phosphatase, receptor type, U	Ptpru	0.0027	0.041	-1.23	2.77	3.06
	17684990	proteoglycan 4	Prg4	0.0007	0.0176	1.72	7.93	7.14
	17686658	prothymosin alpha	Ptma	4.7e-06	0.0008	-2.21	7.59	8.73
	17861074	prothymosin alpha	Ptma	5.1e-06	0.0008	-1.86	7.6	8.5
	17772337	PRP40 pre-mRNA processing factor 40 homolog A	Prpf40a	0.0002	0.0074	1.47	6.83	6.27
	17677887	purinergic receptor P2X, ligand-gated ion channel 4	P2rx4	0.0031	0.0453	-1.26	6.59	6.93
	17648246	purinergic receptor P2X, ligand-gated ion channel, 5	P2rx5	1.93e-06	0.0005	3.13	4.4	2.75
	17677901	purinergic receptor P2X, ligand-gated ion channel, 7	P2rx7	0.0015	0.0288	-1.33	3.62	4.03
	17686577	Purkinje cell protein 4-like 1	Pcp4l1	5.47e-05	0.0036	-2.52	4.92	6.25
	17771223	pyroglutamylated RFamide peptide	Qrfp	0.0001	0.005	-1.44	2.73	3.25
	17622913	pyruvate carboxylase	Pc	1.52e-06	0.0004	-2.02	7.54	8.55
	17697648	pyruvate dehydrogenase (lipoamide) beta	Pdhb	0.0008	0.019	1.43	6.87	6.36
	17774944	pyruvate dehydrogenase complex, component X	Pdhx	0.0031	0.0448	1.23	4.91	4.62
	17690305	quinoid dihydropteridine reductase	Qdpr	7.29e-05	0.0041	1.57	8.93	8.28
	17637385	quinolinate phosphoribosyltransferase	Qprt	0.0009	0.0206	1.5	5.77	5.18
	17642252	R3H domain and coiled-coil containing 1-like	R3hcc1l	0.0023	0.0375	1.65	3.45	2.73
	17752098	Rab geranylgeranyltransferase, beta subunit	Rabggtb	4.11e-06	0.0008	2.26	6.57	5.39
	17834425	RAB11B, member RAS oncogene family	Rab11b	1.1e-06	0.0003	-2.18	7.29	8.42
	17618140	RAB38, member RAS oncogene family	Rab38	4.14e-06	0.0008	2.41	5.36	4.09
	17835936	RAB3A interacting protein	Rab3ip	8.49e-05	0.0045	1.45	7.15	6.62
	17630813	RAB4B, member RAS oncogene family	Rab4b	0.0032	0.0453	-1.42	4.31	4.81
	17661471	RAB5C, member RAS oncogene family	Rab5c	0.0002	0.009	-1.31	7.45	7.84
	17793032	RAB7A, member RAS oncogene family	Rab7a	7.07e-05	0.0041	-1.26	9.81	10.15
	17728713	RAD23 homolog A, nucleotide excision repair protein	Rad23a	1.47e-05	0.0016	-1.37	6.1	6.55
	17777912	Ral GTPase activating protein, alpha subunit 2 (catalytic)	Ralgapa2	0.0004	0.0119	1.47	6.05	5.49
	17667019	RAN binding protein 1	Ranbp1	0.0013	0.0262	-1.32	5.96	6.36
	17758933	RAN binding protein 2	Ranbp2	0.0005	0.0144	1.45	7.44	6.9
	17845526	RAR-related orphan receptor A	Rora	0.0006	0.0161	1.88	6.87	5.96
	17836191	Ras association (RalGDS/AF-6) domain family member 3	Rassf3	0.0004	0.0127	1.39	7.48	7
	17688845	Ras association (RalGDS/AF-6) domain family member 6	Rassf6	0.0015	0.0281	1.75	4.5	3.69
	17820182	RAS guanyl releasing protein 3 (calcium and DAG-regulated)	Rasgrp3	0.0017	0.0302	1.42	5.58	5.07
	17741656	ras homolog family member C	Rhoc	0.0018	0.0315	-1.66	4.38	5.11
	17720971	Ras suppressor protein 1	Rsu1	7.73e-05	0.0043	-1.41	7.52	8.02
	17799669	Ras-related GTP binding A	Rraga	0.0005	0.0134	1.55	5.68	5.04
	17843069	rCG64164-like; secreted seminal-vesicle Ly-6 protein 1-like; uncharacterized LOC103693042	LOC100360143; LOC100911945; LOC103693042	3.07e-05	0.0025	2.13	3.97	2.88
	17725417	receptor accessory protein 5	Reep5	3.3e-05	0.0027	-1.95	5.24	6.21
	17833710	receptor accessory protein 6	Reep6	5.7e-05	0.0037	1.67	9.69	8.94
	17717968	RecQ mediated genome instability 1	Rmi1	0.0002	0.0073	1.56	4.87	4.23
	17875817	regucalcin (senescence marker protein-30)	Rgn	8.52e-07	0.0003	1.93	10.23	9.28
	17681025	regulator of G-protein signaling 16	Rgs16	1.87e-06	0.0005	-9.35	4.1	7.33
	17684931	regulator of G-protein signaling 18	Rgs18	0.0008	0.019	-1.6	2.97	3.65
	17685367	regulator of G-protein signaling like 2 homolog (mouse)	Rgsl2h	6.71e-06	0.001	4.47	5.22	3.06
	17803740	regulator of chromosome condensation 2	Rcc2	0.0022	0.0362	-1.59	4.26	4.93
	17813579	regulator of microtubule dynamics 2	Rmdn2	0.0003	0.0106	3.25	4.52	2.82
	17813566	regulator of microtubule dynamics 2	Rmdn2	0.0003	0.0112	2.05	7.89	6.86
	17769738	regulator of telomere elongation helicase 1	Rtel1	2.03e-07	0.0001	-2.47	3.61	4.91
	17755093	regulatory factor X, 6	Rfx6	0.0011	0.0239	1.57	2.41	1.76
	17845720	regulatory factor X, 7	Rfx7	0.0015	0.0281	1.29	4.59	4.22
	17616199	related RAS viral (r-ras) oncogene homolog	Rras	0.0006	0.0161	-1.5	5.14	5.73
	17789682	replication protein A3	Rpa3	0.0002	0.0088	2.02	3.71	2.7
	17762135	replication timing regulatory factor 1	Rif1	3e-05	0.0025	1.73	4.92	4.12
	17617488	repulsive guidance molecule family member A	Rgma	0.0029	0.0433	-1.44	2.35	2.87
	17628098	required for meiotic nuclear division 1 homolog	Rmnd1	0.0005	0.0138	1.47	6.73	6.18
	17692172	reticulon 4	Rtn4	0.0017	0.0309	-1.59	3.83	4.49
	17774042	reticulon 4 receptor-like 2	Rtn4rl2	0.0003	0.0105	-2.38	4.06	5.31
	17747839	retinoic acid receptor responder (tazarotene induced) 1	Rarres1	0.0014	0.0268	-1.58	6.58	7.24
	17791198	retinoic acid receptor responder (tazarotene induced) 2	Rarres2	2.97e-06	0.0006	1.77	10.05	9.23
	17701260	retinoic acid receptor, beta	Rarb	0.0014	0.0266	1.42	5.84	5.34
	17760470	retinoid X receptor alpha	Rxra	0.0022	0.0358	-1.28	8.68	9.04
	17846830	retinol binding protein 1, cellular	Rbp1	0.0002	0.0071	-1.24	9.21	9.52
	17798263	RGD1560723	RGD1560723	0.001	0.0223	-1.92	3.08	4.02
	17651355	Rho family GTPase 2	Rnd2	8.27e-08	5.99e-05	3.9	7.11	5.15
	17636942	Rho GTPase activating protein 17	Arhgap17	0.0029	0.043	-1.38	4.87	5.33
	17724752	Rho-associated coiled-coil containing protein kinase 1	Rock1	0.0012	0.0247	1.44	7.04	6.52
	17677004	rhomboid domain containing 2	Rhbdd2	3.38e-06	0.0007	-2.96	5.45	7.02
	17743825	Rho-related BTB domain containing 3	Rhobtb3	0.001	0.0214	1.36	6.14	5.69
	17752416	ribonuclease P/MRP 21 subunit	Rpp21	0.0003	0.0097	-1.51	5.54	6.14
	17848947	ribosomal protein L14	Rpl14	0.0011	0.0227	1.38	7.06	6.59
	17650742	ribosomal protein L19	Rpl19	1.71e-06	0.0004	1.62	8	7.3
	17870897	ribosomal protein L21	Rpl21	2.15e-05	0.002	1.32	8.47	8.07
	17675690	ribosomal protein L21	Rpl21	5.11e-05	0.0034	1.36	9.82	9.38
	17864938	ribosomal protein L21	Rpl21	0.0016	0.0299	1.3	9.64	9.26
	17839259	ribosomal protein L3	Rpl3	0.0004	0.0114	1.44	8.41	7.88
	17836734	ribosomal protein L30	Rpl30	0.0005	0.0142	1.53	8.22	7.6
	17825179	ribosomal protein L32 [Source:RGD Symbol;Acc:621203]	Rpl32	0.0006	0.0164	1.29	8.27	7.9
	17751419	ribosomal protein L34	Rpl34	0.0008	0.0182	-1.23	9.72	10.02
	17639123	ribosomal protein L35a	Rpl35a	0.0014	0.0274	1.24	7.58	7.27
	17859846	ribosomal protein L37-like	LOC100360841	0.001	0.0225	1.23	8.31	8.01
	17653725	ribosomal protein L39-like	Rpl39l	0.0028	0.0421	-1.46	2.42	2.96
	17844972	ribosomal protein L4	Rpl4	8.67e-05	0.0046	1.43	9.47	8.95
	17867251	ribosomal protein L5-like 1 [Source:RGD Symbol;Acc:1564051]	Rpl5l1	0.0005	0.0145	1.43	6.79	6.28
	17796694	ribosomal protein L7	Rpl7	0.0001	0.0061	1.39	7.02	6.54
	17689883	ribosomal protein L9 [Source:RGD Symbol;Acc:62049]; ribosomal protein L9	Rpl9	3.93e-05	0.0029	1.39	7.46	6.98
	17630004	ribosomal protein L9; ribosomal protein L9-like	Rpl9; LOC100364457	4.59e-05	0.0032	1.39	8.7	8.23
	17760216	ribosomal protein L9; ribosomal protein L9-like; ribosomal protein L9 [Source:RGD Symbol;Acc:62049]	Rpl9; LOC100360449	6.81e-05	0.004	1.41	7.87	7.37
	17660030	ribosomal protein S24	Rps24	0.0012	0.0241	1.28	8.7	8.35
	17843637	ribosomal protein s25	Rps25	0.0012	0.0241	1.42	8.03	7.52
	17696746	ribosomal protein S27a	Rps27a	0.0037	0.0494	1.21	9.4	9.13
	17641749	ribosomal protein S27-like 3 [Source:RGD Symbol;Acc:1564290]	Rps27l3	0.0013	0.026	1.28	9.27	8.92
	17878153	ribosomal protein S4, X-linked	Rps4x	0.0004	0.013	1.23	8.89	8.6
	17659859	ribosomal protein S6 kinase, polypeptide 1	Rps6kb1	0.0004	0.0121	1.32	6.13	5.74
	17639126	ribosomal protein S6 kinase, polypeptide 2	Rps6kb2	0.0005	0.0132	-1.63	4.25	4.95
	17880619	ribosomal protein S8	Rps8	1.59e-10	6.06e-07	15.18	7.63	3.7
	17700398	ribosomal protein, large P2	Rplp2	0.0016	0.0291	-1.33	7.36	7.78
	17675721	ring finger protein (C3H2C3 type) 6	Rnf6	0.0001	0.0057	1.39	5.35	4.87
	17753206	ring finger protein 1	Ring1	0.0004	0.0125	-1.4	5.05	5.53
	17826580	ring finger protein 126	Rnf126	3.09e-05	0.0025	-1.65	6.01	6.73
	17722767	ring finger protein 14	Rnf14	0.0006	0.0163	1.38	6.82	6.36
	17636230	ring finger protein 141	rnf141	8.08e-06	0.0011	1.73	7.29	6.5
	17713324	ring finger protein 170	Rnf170	0.0008	0.0192	1.69	4.28	3.52
	17656524	ring finger protein 187	Rnf187	3.77e-05	0.0029	-1.59	5.86	6.52
	17687852	ring finger protein 212	Rnf212	0.0007	0.018	1.24	2.26	1.95
	17653093	ring finger protein 213	Rnf213	1.72e-05	0.0017	-1.75	5.03	5.84
	17825699	ring finger protein 41	Rnf41	0.003	0.0435	1.25	5.48	5.17
	17718951	RIO kinase 1	Riok1	0.0009	0.0212	1.49	4.53	3.96
	17721512	RIO kinase 3	Riok3	0.0013	0.0258	1.26	6.89	6.56
	17827135	RNA 2,3-cyclic phosphate and 5-OH ligase	Rtcb	2.97e-07	0.0002	1.8	6.99	6.14
	17817245	RNA binding motif protein 25	Rbm25	9.18e-05	0.0047	1.59	6.68	6.01
	17643708	RNA binding motif protein 25-like 1	Rbm25l1	0.0016	0.0292	1.39	6.87	6.39
	17769329	RNA binding motif protein 38	Rbm38	0.0002	0.0084	-1.5	3.74	4.33
	17631667	RNA binding motif protein 42	Rbm42	0.0016	0.029	-1.35	4.77	5.2
	17852141	RNA binding motif protein 7	Rbm7	5.7e-05	0.0037	1.43	6.56	6.04
	17708314	RNA binding protein with multiple splicing	Rbpms	0.0004	0.0117	-1.65	5.56	6.28
	17845272	RNA binding protein with multiple splicing 2	Rbpms2	4.34e-06	0.0008	-1.42	5.83	6.33
	17692582	RNA polymerase II associated protein 2	Rpap2	0.0022	0.036	1.37	4.03	3.58
	17750803	RNA-binding region (RNP1, RRM) containing 3	Rnpc3	3.7e-05	0.0029	1.52	5.36	4.76
	17768109	RNA-binding region containing protein 2-like [Source:RGD Symbol;Acc:2322124]	LOC100360432	0.0016	0.0299	1.61	3.14	2.45
	17643794	rogdi homolog	Rogdi	0.0006	0.0163	-1.27	5.75	6.1
	17664276	roundabout guidance receptor 1	Robo1	0.0029	0.0434	-1.29	3.56	3.93
	17759513	RT1 class I, locus CE15	RT1-CE15	6.9e-06	0.001	3.3	4.07	2.35
	17759507	RT1 class I, locus CE16	RT1-CE16	0.0021	0.0353	1.57	3.55	2.91
	17756314	RT1 class I, locus CE4	RT1-CE4	9.12e-05	0.0047	-1.91	8.01	8.94
	17756290	RT1 class I, locus CE4	RT1-CE4	0.0028	0.0415	-1.74	2.48	3.28
	17753216	RT1 class Ia, locus A1; RT1 class Ia, locus A2; RT1 class I, locus CE10; RT1 class I, locus A3; RT1 class Ib, locus EC2	RT1-A1; RT1-A2; RT1-CE10; RT1-A3; RT1-EC2	1.22e-05	0.0014	2.58	5.27	3.91
	17752474	RT1 class Ib, locus N2; RT1 class Ib, locus N1	RT1-N2; RT1-N1	5.48e-05	0.0036	-1.39	4.01	4.49
	17752507	RT1 class Ib, locus S3	RT1-S3	1.67e-05	0.0017	-2.34	6.6	7.83
	17753145	RT1 class II, locus Ba	RT1-Ba	0.0033	0.0461	1.44	4.5	3.97
	17753138	RT1 class II, locus Da	RT1-Da	0.0021	0.0354	-1.32	5.77	6.18
	17756758	RT1 class II, locus Db1	RT1-Db1	3.18e-07	0.0002	2.31	4.54	3.34
	17820013	S1 RNA binding domain 1	Srbd1	0.0008	0.019	1.31	4.64	4.25
	17740391	S100 calcium binding protein A13	S100a13	0.0004	0.0116	-1.44	3.46	3.98
	17740414	S100 calcium-binding protein A4	S100a4	0.0024	0.0381	1.32	2.42	2.02
	17682502	saccharopine dehydrogenase (putative)	Sccpdh	9.39e-06	0.0012	1.42	7.81	7.3
	17670964	scaffolding protein involved in DNA repair	Spidr	0.0031	0.0453	1.7	7.26	6.5
	17778749	SCAN domain-containing 1	Scand1	0.0003	0.0101	-1.82	4.81	5.67
	17673519	scavenger receptor class B, member 1	Scarb1	0.0003	0.0108	-1.64	7.12	7.83
	17815774	sec1 family domain containing 1	Scfd1	0.003	0.0435	1.45	6.6	6.07
	17822123	Sec23 homolog A, COPII coat complex component	Sec23a	0.0009	0.0211	1.36	7.92	7.48
	17755703	SEC63 homolog, protein translocation regulator	Sec63	0.0015	0.0285	1.3	7.54	7.17
	17791462	secernin 1	Scrn1	1.85e-06	0.0005	-3.4	2.2	3.97
	17844525	secretory carrier membrane protein 2	Scamp2	6.94e-05	0.004	-1.45	5.33	5.87
	17833676	secretory carrier membrane protein 4	Scamp4	2.47e-05	0.0022	-1.79	4.33	5.17
	17648769	seizure related 6 homolog (mouse)	Sez6	0.0012	0.0243	1.49	7.59	7.02
	17749334	selenium binding protein 1	Selenbp1	9.03e-06	0.0012	1.51	8.45	7.85
	17820888	selenoprotein I	Seli	0.0036	0.0492	-1.23	5.56	5.86
	17811402	selenoprotein N, 1	Sepn1	0.0005	0.0137	-1.66	3.85	4.58
	17738694	selenoprotein T	Selt	0.0002	0.0082	1.32	8.75	8.35
	17842733	septin 7	Sept7	0.0006	0.0156	1.22	6.69	6.4
	17655823	sequestosome 1	Sqstm1	0.0001	0.0056	-1.45	6.05	6.58
	17824109	serine (or cysteine) proteinase inhibitor, clade A, member 3C	Serpina3c	5.67e-05	0.0036	-1.74	10.26	11.06
	17824097	serine (or cysteine) proteinase inhibitor, clade A, member 3M	Serpina3m	4.32e-11	4.69e-07	28.1	9.55	4.73
	17656891	serine hydroxymethyltransferase 1 (soluble)	Shmt1	0.0015	0.0287	1.3	7.45	7.07
	17726052	serine peptidase inhibitor, Kazal type 1	Spink1	0.0001	0.0059	1.33	10.51	10.1
	17726058	serine peptidase inhibitor, Kazal type 3	Spink3	4.02e-06	0.0007	3.74	7.25	5.34
	17658578	serine racemase	Srr	0.0004	0.0115	1.24	8.06	7.75
	17650108	serine/arginine-rich splicing factor 1	Srsf1	0.0016	0.0289	1.36	7.74	7.3
	17752199	serine/arginine-rich splicing factor 11	Srsf11	0.0017	0.03	1.32	5.46	5.06
	17817104	serine/arginine-rich splicing factor 5	Srsf5	9.01e-07	0.0003	1.84	8.22	7.34
	17860585	serine/threonine kinase 16	Stk16	0.0015	0.0287	1.21	5.93	5.65
	17824035	serpin peptidase inhibitor, clade A (alpha-1 antiproteinase, antitrypsin), member 6	Serpina6	9.59e-06	0.0012	-2.13	7.61	8.7
	17635168	serpin peptidase inhibitor, clade H (heat shock protein 47), member 1, (collagen binding protein 1)	Serpinh1	1.17e-05	0.0014	2.08	6.39	5.33
	17777987	Sertoli cell protein 1	Sert1	0.0015	0.0287	-1.28	2.49	2.84
	17755675	sestrin 1	Sesn1	0.0035	0.0482	1.61	4.82	4.13
	17687556	SET and MYND domain containing 2	Smyd2	0.0021	0.0348	-1.59	3.79	4.46
	17686200	SFT2 domain containing 2	Sft2d2	0.0031	0.0447	1.23	6.49	6.18
	17846269	SH3 domain binding glutamate-rich protein like 2	Sh3bgrl2	0.0003	0.0109	-1.38	3.65	4.11
	17811292	SH3 domain binding glutamate-rich protein like 3	Sh3bgrl3	0.001	0.022	-1.95	4.48	5.44
	17739452	SH3 domain containing 19	Sh3d19	0.0018	0.0317	-1.88	6.61	7.51
	17830454	SH3-domain binding protein 1	Sh3bp1	0.0009	0.0206	-1.32	3.72	4.12
	17838576	SHANK-associated RH domain interactor	Sharpin	0.0015	0.0283	-1.47	5.31	5.87
	17694319	shisa family member 3	Shisa3	0.002	0.0334	-1.44	3.95	4.47
	17673295	Shwachman-Bodian-Diamond syndrome	Sbds	0.0005	0.0133	-1.32	6.53	6.93
	17649532	schlafen 2	Slfn2	0.0004	0.0117	-1.31	3.56	3.95
	17649537	schlafen 4	Slfn4	9.66e-07	0.0003	-3.57	3.54	5.38
	17777418	sialic acid binding Ig-like lectin 1, sialoadhesin	Siglec1	2.65e-08	2.99e-05	-2.77	3.57	5.04
	17665683	SID1 transmembrane family, member 1	Sidt1	3.64e-05	0.0028	-1.75	2.02	2.82
	17806641	sigma non-opioid intracellular receptor 1	Sigmar1	0.0007	0.0171	-2.1	6.78	7.85
	17635213	signal peptidase complex subunit 2	Spcs2	0.0008	0.0191	-1.4	6.84	7.32
	17855076	signal recognition particle receptor, B subunit; transferrin	Srprb; Tf	0.0029	0.0434	-1.25	7.37	7.69
	17864353	signal transducer and activator of transcription 1	Stat1	0.0029	0.0434	-1.38	6.95	7.41
	17825596	signal transducer and activator of transcription 2	Stat2	1.92e-05	0.0019	-1.67	6.34	7.08
	17828700	signal transducer and activator of transcription 6, interleukin-4 induced	Stat6	8.58e-05	0.0045	-1.59	5.87	6.53
	17639637	signal-induced proliferation-associated 1	Sipa1	0.0023	0.0374	-1.4	4.08	4.56
	17716694	similar to 20-alpha-hydroxysteroid dehydrogenase; aldo-keto reductase family 1, member C12	RGD1564865; Akr1c12	0.001	0.0221	-2.43	3.75	5.03
	17793055	similar to 40S ribosomal protein S25; ribosomal protein s25	LOC685085; Rps25	0.0001	0.0055	1.47	8.5	7.94
	17693818	similar to 60S ribosomal protein L23a	LOC689899	0.0001	0.0062	1.41	7.16	6.67
	17704136	similar to a disintegrin and metalloproteinase domain 28; disintegrin and metalloproteinase domain-containing protein 28-like	LOC691988; LOC102550654	0.0003	0.0104	1.63	5.71	5.01
	17693492	similar to alpha-fetoprotein	LOC360919	0.0003	0.0104	-1.74	7.76	8.55
	17693497	similar to alpha-fetoprotein	LOC360919	0.0013	0.0262	-1.55	8.27	8.9
	17672704	similar to cell surface receptor FDFACT	RGD1560262	4.73e-06	0.0008	3.04	3.27	1.67
	17676829	similar to cell surface receptor FDFACT	RGD1561730	2.02e-05	0.0019	1.51	4.63	4.04
	17672719	similar to cell surface receptor FDFACT	RGD1561730	0.0003	0.0105	1.93	4.84	3.89
	17672512	similar to cell surface receptor FDFACT	RGD1561730	0.0004	0.0127	1.55	4.17	3.54
	17834666	similar to CG13957-PA	RGD1309995	0.0004	0.0123	1.22	7.79	7.5
	17822582	similar to Dehydrogenase/reductase SDR family member 7 precursor (Retinal short-chain dehydrogenase/reductase 4)	RGD1565002	0.0013	0.0258	1.49	6.12	5.54
	17761617	similar to divalent cation tolerant protein CUTA	RGD1564854	0.0021	0.0353	1.28	4.91	4.55
	17667528	similar to DNA segment, Chr 16, ERATO Doi 472, expressed; uncharacterized LOC102549227	RGD1563888; LOC102549227	0.0003	0.01	1.7	5.93	5.17
	17689096	similar to Expressed sequence AI788959	RGD1559459	6.32e-07	0.0002	18.06	8.68	4.5
	17743164	similar to guanylate binding protein family, member 6	LOC685067	1.34e-05	0.0015	-5.54	3.06	5.53
	17842533	similar to hypothetical protein BC011833	RGD1309188	0.0024	0.0382	1.25	4.15	3.83
	17676574	similar to hypothetical protein FLJ10925	RGD1305455	0.0001	0.0059	-1.78	4.28	5.11
	17677613	similar to hypothetical protein FLJ38663	RGD1563482	2.01e-05	0.0019	1.9	3.81	2.88
	17639098	similar to hypothetical protein MGC37914	RGD1307603	0.0002	0.009	-1.82	9.28	10.14
	17726991	similar to chromosome 18 open reading frame 54; uncharacterized LOC103694270	LOC361346; LOC103694270	7.86e-05	0.0043	1.38	2.48	2.01
	17715118	similar to chromosome 6 open reading frame 52	RGD1562963	0.0011	0.0235	1.64	4.11	3.39
	17727683	similar to Ig variable region, light chain	RGD1565617	0.0013	0.0258	1.43	3.53	3.02
	17792077	similar to immunoglobulin kappa-chain VK-1	RGD1563231	9.8e-05	0.0049	2.76	4.3	2.84
	17723515	similar to interferon-inducible GTPase	RGD1309362	2.88e-08	3.13e-05	-8.74	4.41	7.54
	17807603	similar to KIAA0368	RGD1306148	0.0018	0.032	1.34	6.81	6.38
	17750608	similar to KIAA1324 protein	RGD1310209	0.0001	0.0062	2.26	4.45	3.27
	17641633	similar to lipase-like, ab-hydrolase domain containing 2	RGD1565682	2.2e-08	2.79e-05	7.76	5.91	2.96
	17805863	similar to mKIAA1429 protein	RGD1559904	3.82e-05	0.0029	1.36	5.04	4.6
	17789470	similar to OEF2	RGD1563091	6.67e-05	0.004	-1.99	2.96	3.95
	17672693	similar to paired immunoglobin-like type 2 receptor beta	LOC685157	2.96e-06	0.0006	1.81	4.02	3.16
	17676834	similar to paired immunoglobin-like type 2 receptor beta	LOC685157	2.96e-06	0.0006	1.81	4.02	3.16
	17671874	similar to Protein C7orf26 homolog; similar to Protein C7orf26 homolog [Source:RGD Symbol;Acc:1584479]	LOC683674	0.0021	0.0343	-1.45	5.36	5.9
	17881070	similar to ribosomal protein L19	RGD1560099	0.0007	0.0167	1.36	2.55	2.1
	17852833	similar to ribosomal protein L21 [Source:RGD Symbol;Acc:1562839]	RGD1562839	0.0012	0.0243	1.33	5.9	5.49
	17712294	similar to ribosomal protein L21 [Source:RGD Symbol;Acc:1562923]	RGD1562923	0.0007	0.0167	1.58	6.31	5.65
	17867118	similar to ribosomal protein L21 [Source:RGD Symbol;Acc:1562929]	RGD1562929	0.001	0.0223	1.38	2.49	2.03
	17721140	similar to ribosomal protein L21 [Source:RGD Symbol;Acc:1564552]	RGD1564552	0.0001	0.0057	1.86	4.73	3.84
	17773180	similar to ribosomal protein L21 [Source:RGD Symbol;Acc:1566270]	RGD1566270	0.0014	0.0266	1.74	4.91	4.11
	17689957	similar to RIKEN cDNA 0610040J01	LOC498368	0.0025	0.039	1.55	5.89	5.26
	17641180	similar to RIKEN cDNA 1110059E24	RGD1359158	0.0006	0.0161	1.65	2.28	1.56
	17855106	similar to RIKEN cDNA 1300017J02	RGD1310507	0.0003	0.0104	-1.27	9.23	9.58
	17870945	similar to RIKEN cDNA 1810030O07	RGD1565685	0.0003	0.01	1.44	5.68	5.16
	17734438	similar to RIKEN cDNA 2310022B05	RGD1559896	7.91e-07	0.0003	-1.83	4.06	4.94
	17844157	similar to RIKEN cDNA 4930550C14	RGD1311251	0.0004	0.0116	1.94	5.64	4.69
	17870149	similar to RIKEN cDNA 4930555G01	RGD1564665	0.0001	0.0063	1.47	2.67	2.11
	17799347	similar to RIKEN cDNA 6330416G13 gene	RGD1304595	0.0033	0.0468	1.53	4.37	3.75
	17737971	similar to RIKEN cDNA D630029K19	RGD1307100	0.003	0.0435	1.44	6.58	6.06
	17719119	similar to serine (or cysteine) proteinase inhibitor, clade B, member 9	RGD1562844	0.0019	0.0321	3.26	4.11	2.4
	17797340	similar to swan	LOC679087	0.0035	0.0483	1.58	5.47	4.81
	17806600	similar to testes development-related NYD-SP22 isoform 1	RGD1561916	0.003	0.0442	-1.29	2.35	2.72
	17880305	similar to ubiquitin-conjugating enzyme E2 variant 1; ubiquitin-conjugating enzyme E2 variant 1-like	LOC679539; LOC100912618	0.0006	0.0149	-1.38	7.57	8.04
	17635898	similar to very large inducible GTPase 1 isoform A	LOC499229	0.0031	0.045	1.41	2.5	2
	17790889	single-stranded DNA binding protein 1, mitochondrial	Ssbp1	0.0019	0.0326	1.32	6.9	6.49
	17614945	sirtuin 2	Sirt2	0.0005	0.0132	-1.28	7.78	8.14
	17638197	sirtuin 3	Sirt3	4.89e-08	4.51e-05	2.06	5.7	4.66
	17664047	sirtuin 7	Sirt7	0.0003	0.0091	-1.48	3.78	4.34
	17752928	SKI2 homolog, superkiller viralicidic activity 2-like	Skiv2l	0.0004	0.0125	-1.41	5.19	5.68
	17836254	SLIT-ROBO Rho GTPase activating protein 1	Srgap1	0.0016	0.0288	1.22	2.97	2.68
	17658217	SLP adaptor and CSK interacting membrane protein	Scimp	0.0006	0.0161	-1.4	2.26	2.74
	17717980	SMAD family member 5	Smad5	0.0023	0.0368	1.35	5.52	5.09
	17662546	SMAD specific E3 ubiquitin protein ligase 2	Smurf2	0.001	0.0213	1.34	5.65	5.22
	17826169	small glutamine-rich tetratricopeptide repeat (TPR)-containing, alpha	Sgta	1.27e-05	0.0014	-1.6	6.14	6.82
	17689862	small integral membrane protein 14	Smim14	4.1e-05	0.003	-1.65	8.07	8.79
	17880863	small integral membrane protein 24	Smim24	4.27e-05	0.0031	-1.45	4.58	5.12
	17677600	small nuclear ribonucleoprotein 35 (U11/U12)	Snrnp35	0.0024	0.038	1.54	3.18	2.55
	17718914	small nuclear ribonucleoprotein 48 (U11/U12)	Snrnp48	0.0034	0.0475	1.4	4.81	4.33
	17880969	small nuclear ribonucleoprotein D2-like	Snrpd2l	0.002	0.0342	-1.37	5.32	5.77
	17806462	smu-1 suppressor of mec-8 and unc-52 homolog (C. elegans)	Smu1	0.0022	0.0355	1.4	6.18	5.7
	17650483	SNF8, ESCRT-II complex subunit	Snf8	0.002	0.0337	-1.2	6.39	6.66
	17764304	solute carrier family 1 (glial high affinity glutamate transporter), member 2	Slc1a2	8.34e-06	0.0011	3.08	8.39	6.76
	17709497	solute carrier family 10 (sodium/bile acid cotransporter), member 2	Slc10a2	0.0005	0.0147	2.13	3.64	2.54
	17737182	solute carrier family 10, member 5	Slc10a5	1.6e-05	0.0017	2.25	6.45	5.28
	17860366	solute carrier family 11 (proton-coupled divalent metal ion transporter), member 1	Slc11a1	1.45e-05	0.0016	-2.42	4.6	5.88
	17733220	solute carrier family 12 (potassium/chloride transporter), member 4	Slc12a4	0.0018	0.032	-1.51	5.3	5.89
	17658370	solute carrier family 13 (sodium-dependent citrate transporter), member 5	Slc13a5	8.29e-06	0.0011	7.22	6.28	3.43
	17673458	solute carrier family 15 (oligopeptide transporter), member 4	Slc15a4	0.0013	0.0258	-1.54	4.96	5.58
	17759134	solute carrier family 16 (aromatic amino acid transporter), member 10	Slc16a10	0.0018	0.0318	1.78	8.61	7.78
	17647736	solute carrier family 16, member 11	Slc16a11	2.79e-05	0.0024	-1.72	3.28	4.06
	17641679	solute carrier family 16, member 12	Slc16a12	0.0013	0.0251	-1.32	7.93	8.33
	17878262	solute carrier family 16, member 2 (thyroid hormone transporter)	Slc16a2	0.0008	0.0183	-1.57	7.51	8.16
	17854165	solute carrier family 17 (acidic sugar transporter), member 5	Slc17a5	0.0011	0.0234	-1.42	5.85	6.36
	17715755	solute carrier family 17 (organic anion transporter), member 3	Slc17a3	6.42e-06	0.001	2.96	7.97	6.4
	17769633	solute carrier family 17 (vesicular nucleotide transporter), member 9	Slc17a9	6.73e-05	0.004	-2.26	4.65	5.83
	17715704	solute carrier family 17, member 4	Slc17a4	4.18e-05	0.003	3.06	6.65	5.04
	17757656	solute carrier family 19 (folate transporter), member 1	Slc19a1	0.003	0.0437	-1.41	2.85	3.34
	17681552	solute carrier family 19 (thiamine transporter), member 2	Slc19a2	0.0019	0.0322	-1.56	7.65	8.29
	17857400	solute carrier family 22 (organic anion transporter), member 7	Slc22a7	0.0006	0.0154	-1.4	6.46	6.94
	17623647	solute carrier family 22 (organic anion transporter), member 8	Slc22a8	5.01e-05	0.0033	-1.99	7.99	8.99
	17749982	solute carrier family 22, member 15	Slc22a15	0.0033	0.047	1.4	3.87	3.38
	17640237	solute carrier family 22, member 25	Slc22a25	0.0004	0.0122	1.58	2.99	2.33
	17725585	solute carrier family 23 (ascorbic acid transporter), member 1	Slc23a1	1.32e-05	0.0015	1.73	7.87	7.08
	17808484	solute carrier family 24 (sodium/potassium/calcium exchanger), member 2	Slc24a2	2.77e-05	0.0024	1.76	2.97	2.15
	17880444	solute carrier family 25 (mitochondrial carrier; adenine nucleotide translocator), member 6	Slc25a6	0.0007	0.0181	1.31	8.4	8.01
	17812857	solute carrier family 25 (pyrimidine nucleotide carrier), member 33	Slc25a33	0.0011	0.0237	1.47	5.14	4.58
	17818352	solute carrier family 25, member 47	Slc25a47	2.08e-05	0.002	-2.1	8.09	9.16
	17718017	solute carrier family 25, member 48	Slc25a48	0.0034	0.0473	1.45	4.66	4.12
	17706894	solute carrier family 27 (fatty acid transporter), member 1	Slc27a1	0.0032	0.0458	-1.55	4.09	4.73
	17613411	solute carrier family 27 (fatty acid transporter), member 5	Slc27a5	4.48e-06	0.0008	1.66	9.85	9.12
	17776562	solute carrier family 28 (concentrative nucleoside transporter), member 2	Slc28a2	0.0032	0.0461	-2.05	5.31	6.34
	17640252	solute carrier family 3 (amino acid transporter heavy chain), member 2	Slc3a2	8.43e-06	0.0012	-3.05	7.09	8.7
	17814271	solute carrier family 30 (zinc transporter), member 3	Slc30a3	1.92e-08	2.79e-05	-8.17	3.01	6.05
	17776606	solute carrier family 30 (zinc transporter), member 4	Slc30a4	0.0018	0.0311	-1.29	5.11	5.47
	17820353	solute carrier family 30 (zinc transporter), member 6	Slc30a6	0.0015	0.0281	1.27	4.65	4.3
	17694715	solute carrier family 34 (type II sodium/phosphate cotransporter), member 2	Slc34a2	0.0009	0.021	2.51	5.76	4.43
	17774685	solute carrier family 35 (GDP-fucose transporter), member C1	Slc35c1	0.0027	0.0407	-1.22	3.57	3.85
	17779356	solute carrier family 35 (GDP-fucose transporter), member C2	Slc35c2	0.0009	0.0198	-1.58	7.6	8.26
	17713789	solute carrier family 35 (UDP-GlcNAc/UDP-glucose transporter), member D2	Slc35d2	0.0001	0.0064	-2.94	2.86	4.41
	17679706	solute carrier family 35, member F5	Slc35f5	5.41e-05	0.0035	-1.48	5.74	6.31
	17727727	solute carrier family 38, member 7	Slc38a7	0.0001	0.0059	-1.72	5.16	5.94
	17838699	solute carrier family 39 (zinc transporter), member 4	Slc39a4	0.0015	0.0287	-1.68	4.46	5.21
	17662967	solute carrier family 39, member 11	Slc39a11	0.0008	0.0196	-1.54	4.39	5.02
	17817076	solute carrier family 39, member 9	Slc39a9	4.85e-05	0.0033	-1.4	5.73	6.22
	17763493	solute carrier family 43, member 3	Slc43a3	7.29e-06	0.0011	2.05	8.17	7.13
	17798939	solute carrier family 44 (choline transporter), member 1	Slc44a1	0.0016	0.0297	1.33	5.98	5.57
	17751054	solute carrier family 44, member 3	Slc44a3	1.18e-06	0.0004	2.35	4.17	2.94
	17838038	solute carrier family 45, member 4	Slc45a4	0.0008	0.0195	-1.43	4.52	5.03
	17648935	solute carrier family 46 (folate transporter), member 1	Slc46a1	0.0011	0.0239	-1.62	6.68	7.38
	17832006	solute carrier family 48 (heme transporter), member 1	Slc48a1	0.0025	0.0393	-1.31	4.79	5.17
	17814282	solute carrier family 5 (sodium/multivitamin and iodide cotransporter), member 6	Slc5a6	7.94e-05	0.0044	-1.76	4.51	5.33
	17801480	solute carrier family 6 (neurotransmitter transporter, glycine), member 9	Slc6a9	0.0002	0.0074	-3.65	5.38	7.25
	17711968	solute carrier family 7 (cationic amino acid transporter, y+ system), member 2	Slc7a2	0.001	0.0217	1.45	10.13	9.6
	17654512	solute carrier family 9, subfamily A (NHE3, cation proton antiporter 3), member 3 regulator 2	Slc9a3r2	0.0002	0.009	-1.42	5.6	6.1
	17664659	Son DNA binding protein	Son	0.0025	0.0387	1.2	7.02	6.76
	17711799	sorbin and SH3 domain containing 2	Sorbs2	0.0012	0.0239	-1.51	6.64	7.23
	17765566	sorbitol dehydrogenase	Sord	0.0005	0.0137	1.29	8.7	8.34
	17856808	sortilin-related receptor, LDLR class A repeats-containing	Sorl1	0.0006	0.0164	1.4	4.13	3.64
	17723246	sorting nexin 2	Snx2	0.0012	0.0244	1.23	5.98	5.68
	17707931	sorting nexin 25	Snx25	0.0002	0.0069	1.72	5.51	4.73
	17669610	sorting nexin 4	Snx4	0.0016	0.029	1.27	6.38	6.03
	17672100	sorting nexin 8	Snx8	0.0001	0.0058	-1.42	4.4	4.9
	17688642	sosondowah ankyrin repeat domain family member B	Sowahb	0.0036	0.0488	-1.4	4.77	5.26
	17845236	spastic paraplegia 21 homolog (human)	Spg21	0.0025	0.0386	-1.22	5.49	5.77
	17816681	spectrin repeat containing, nuclear envelope 2	Syne2	6.91e-07	0.0003	4.65	6.38	4.16
	17816741	spectrin repeat containing, nuclear envelope 2	Syne2	6.47e-05	0.0039	1.73	3.27	2.48
	17760820	spectrin, alpha, non-erythrocytic 1	Sptan1	7.32e-06	0.0011	-1.61	6.41	7.11
	17779579	spermatogenesis associated 2	Spata2	0.0023	0.0368	-1.3	3.17	3.55
	17804270	spermidine synthase	Srm	0.0003	0.011	-1.86	6.42	7.31
	17647491	spermidine/spermine N1-acetyltransferase family member 2	Sat2	0.0015	0.0275	1.39	6.57	6.1
	17632944	sphingosine kinase 2	Sphk2	0.0004	0.0114	-1.45	5.36	5.9
	17822697	sphingosine-1-phosphate phosphatase 1	Sgpp1	2.76e-06	0.0006	1.66	8.01	7.28
	17637089	spinster homolog 1 (Drosophila)	Spns1	8.79e-06	0.0012	-1.75	5.24	6.05
	17864633	splicing factor 3b, subunit 1	Sf3b1	4.81e-05	0.0033	1.3	7.47	7.09
	17832868	SPRY domain containing 4	Spryd4	0.0033	0.047	1.22	5.01	4.72
	17703625	SPRY domain containing 7	Spryd7	0.0028	0.0415	1.39	7.91	7.43
	17702112	SPT16 homolog, facilitates chromatin remodeling subunit	Supt16h	0.0011	0.0232	1.32	6	5.59
	17768262	SRC proto-oncogene, non-receptor tyrosine kinase	Src	0.0017	0.0302	-1.38	2.78	3.24
	17848166	SREBF chaperone	Scap	4.44e-05	0.0031	-1.64	5.89	6.61
	17735590	SREK1-interacting protein 1	Srek1ip1	0.0001	0.0063	1.62	6.29	5.59
	17731823	SRR1 domain containing	Srrd	3.45e-05	0.0027	-2.14	3.7	4.8
	17784469	ST3 beta-galactoside alpha-2,3-sialyltransferase 5	St3gal5	4.84e-06	0.0008	-1.85	4.67	5.56
	17796281	ST8 alpha-N-acetyl-neuraminide alpha-2,8-sialyltransferase 1	St8sia1	8.74e-08	6.19e-05	-3.29	2.76	4.48
	17721057	ST8 alpha-N-acetyl-neuraminide alpha-2,8-sialyltransferase 6	St8sia6	0.0031	0.0444	-1.24	2.29	2.6
	17671411	StAR-related lipid transfer (START) domain containing 13	Stard13	0.0025	0.0386	1.4	6.15	5.66
	17650782	StAR-related lipid transfer (START) domain containing 3	Stard3	0.0006	0.0156	-1.53	4.86	5.48
	17765918	StAR-related lipid transfer (START) domain containing 7	Stard7	0.0007	0.0172	1.37	5.94	5.49
	17872975	StAR-related lipid transfer (START) domain containing 8	Stard8	0.0006	0.0154	-1.3	3.06	3.45
	17626306	STE20-like kinase	Slk	0.0029	0.0434	1.33	5.94	5.53
	17868542	STEAP family member 3, metalloreductase	Steap3	6.39e-05	0.0039	-3.41	5.3	7.07
	17762971	sterile alpha motif and leucine zipper containing kinase AZK	Zak	0.0004	0.0127	1.41	6.51	6.02
	17631115	sterile alpha motif domain containing 4B	Samd4b	0.0003	0.0093	-1.29	4.22	4.59
	17872565	steroid sulfatase (microsomal), isozyme S	Sts	8.91e-06	0.0012	-1.79	5.97	6.81
	17656772	sterol regulatory element binding transcription factor 1	Srebf1	0.0035	0.0482	1.97	7.09	6.11
	17654884	STIP1 homology and U-box containing protein 1, E3 ubiquitin protein ligase	Stub1	0.0017	0.0306	-1.35	6.16	6.6
	17771653	stomatin	Stom	0.0006	0.0156	-1.95	4.37	5.34
	17712112	store-operated calcium entry-associated regulatory factor	Saraf	9.17e-05	0.0047	-1.23	7.09	7.38
	17875325	stromal antigen 2	Stag2	0.0035	0.0477	1.43	6.84	6.32
	17667237	stromal cell-derived factor 2-like 1	Sdf2l1	0.0005	0.0135	-2.3	5.47	6.67
	17626445	structural maintenance of chromosomes 3	Smc3	0.0019	0.0321	1.44	6.16	5.64
	17641203	structural maintenance of chromosomes 5	Smc5	8.93e-05	0.0046	1.43	5.21	4.69
	17814758	structural maintenance of chromosomes 6	Smc6	0.0009	0.0211	1.42	7.05	6.54
	17803776	succinate dehydrogenase complex, subunit B, iron sulfur (Ip)	Sdhb	0.0003	0.011	1.22	8.39	8.1
	17765626	sulfide quinone reductase-like (yeast)	Sqrdl	3.26e-05	0.0026	1.51	6.51	5.91
	17688985	sulfotransferase family 1E, estrogen-preferring, member 1	Sult1e1	0.0001	0.0057	1.43	10.54	10.03
	17629978	sulfotransferase family 2A, dehydroepiandrosterone (DHEA)-preferring, member 1	Sult2a1	3.05e-07	0.0002	25.38	8.17	3.51
	17856890	sulfotransferase family, cytosolic, 1C, member 3	Sult1c3	0.0014	0.0266	-1.32	9.41	9.81
	17694791	superoxide dismutase 3, extracellular	Sod3	0.0002	0.0071	-1.47	5.77	6.32
	17760353	surfeit 2	Surf2	0.001	0.0214	-1.25	5.49	5.81
	17770793	surfeit 4	Surf4	0.001	0.0216	-1.26	7.98	8.31
	17807544	sushi, von Willebrand factor type A, EGF and pentraxin domain containing 1	Svep1	0.001	0.0213	-1.21	2.35	2.63
	17811991	SUZ RNA binding domain containing 1	Szrd1	3.37e-05	0.0027	-1.54	5.53	6.15
	17619538	SWAP switching B-cell complex 70	Swap70	0.003	0.0437	-1.72	4.4	5.18
	17827431	synaptonemal complex protein 3	Sycp3	0.0006	0.0151	1.55	2.49	1.86
	17810944	syndecan 3	Sdc3	6.36e-05	0.0039	-1.72	5.3	6.08
	17623235	synovial apoptosis inhibitor 1, synoviolin	Syvn1	0.0014	0.0274	-1.66	5.61	6.35
	17743406	synovial sarcoma, X breakpoint 2 interacting protein	Ssx2ip	7.75e-05	0.0043	1.71	4.51	3.74
	17659987	syntaxin binding protein 4	Stxbp4	0.0006	0.0158	1.6	5.85	5.18
	17778448	syntrophin, alpha 1	Snta1	0.0011	0.0238	-1.36	3.23	3.67
	17768816	Sys1 golgi trafficking protein	Sys1	1.4e-06	0.0004	-1.41	6.25	6.75
	17849064	T cell activation inhibitor, mitochondrial	Tcaim	0.0025	0.0386	1.6	5.4	4.72
	17806821	talin 1	Tln1	9.25e-05	0.0047	-1.37	5.67	6.12
	17823874	tandem C2 domains, nuclear	Tc2n	2.04e-05	0.0019	2.06	6.34	5.3
	17756981	TAP binding protein (tapasin)	Tapbp	4.21e-06	0.0008	-2.08	5.05	6.11
	17656795	target of myb1 like 2 membrane trafficking protein	Tom1l2	0.0005	0.0142	-1.52	4.42	5.03
	17728053	target of myb1 membrane trafficking protein	Tom1	0.0008	0.0183	-1.33	6.42	6.83
	17842134	TATA box binding protein (Tbp)-associated factor, RNA polymerase I, D	Taf1d	0.0033	0.0468	1.35	3.94	3.51
	17786185	TatD DNase domain containing 2	Tatdn2	0.001	0.0224	-1.26	4.03	4.36
	17835795	TBC1 domain family, member 15	Tbc1d15	0.0014	0.0268	1.22	5.99	5.71
	17632526	TBC1 domain family, member 17	Tbc1d17	9.03e-05	0.0046	-1.55	5.13	5.76
	17807111	TBC1 domain family, member 2	Tbc1d2	6.45e-05	0.0039	-2.01	3.89	4.9
	17871071	TBC1 domain family, member 25	Tbc1d25	0.0006	0.0154	-1.3	4.45	4.83
	17704951	TBC1 domain family, member 4	Tbc1d4	0.0028	0.0422	-1.25	3.68	4
	17864090	TBC1 domain family, member 8	Tbc1d8	0.0024	0.0377	-1.56	4.06	4.71
	17732799	TBC1 domain family, member 9 (with GRAM domain)	Tbc1d9	0.0034	0.0472	-1.7	3.03	3.8
	17738992	TCDD-inducible poly(ADP-ribose) polymerase	Tiparp	0.0025	0.0386	1.23	4.47	4.17
	17645276	T-cell immunoglobulin and mucin domain containing 4	Timd4	5.33e-06	0.0009	-1.7	2.82	3.59
	17639034	T-cell, immune regulator 1, ATPase, H+ transporting, lysosomal V0 subunit A3	Tcirg1	0.0002	0.0068	-1.51	5.73	6.33
	17712175	TELO2 interacting protein 2	Tti2	0.0019	0.0324	-1.37	4.89	5.35
	17628005	telomerase reverse transcriptase	Tert	8.28e-05	0.0044	1.42	3.54	3.03
	17737660	telomerase RNA component	Terc	0.0009	0.021	-1.49	3.39	3.96
	17655451	teneurin transmembrane protein 2	Tenm2	0.0002	0.0071	2.45	4.18	2.89
	17832535	tensin 2	Tns2	0.001	0.0224	-1.49	6.67	7.24
	17852276	testis expressed 12	Tex12	0.0029	0.0434	2.46	3.62	2.32
	17879055	testis expressed 13B	Tex13b	0.0003	0.0108	2.27	3.85	2.67
	17855409	testis expressed 264	Tex264	0.0007	0.0166	-1.52	5.33	5.93
	17751509	tet methylcytosine dioxygenase 2	Tet2	0.0006	0.0149	1.48	4.86	4.29
	17821605	tetraspanin 13	Tspan13	0.0034	0.0473	-1.23	5.17	5.47
	17782085	tetraspanin 33	Tspan33	0.0017	0.0306	1.62	4.89	4.19
	17876054	tetraspanin 7	Tspan7	0.0002	0.0071	-1.64	7.43	8.14
	17774820	tetratricopeptide repeat domain 17	Ttc17	0.001	0.0218	1.2	6.8	6.53
	17617432	tetratricopeptide repeat domain 23	Ttc23	0.0002	0.0071	1.56	6.05	5.41
	17664886	tetratricopeptide repeat domain 3	Ttc3	0.0027	0.0412	1.71	4.07	3.3
	17851881	tetratricopeptide repeat domain 36	Ttc36	1.82e-05	0.0018	1.71	8.38	7.6
	17823741	tetratricopeptide repeat domain 7B	Ttc7b	0.0025	0.0393	-1.28	5.08	5.44
	17714914	thiopurine S-methyltransferase	Tpmt	8.81e-05	0.0046	1.52	7.6	7
	17741001	thioredoxin interacting protein	Txnip	8.91e-05	0.0046	-1.46	6.64	7.19
	17834717	thioredoxin reductase 1	Txnrd1	0.0029	0.0431	-1.2	6.63	6.89
	17839000	thiosulfate sulfurtransferase	Tst	7.5e-06	0.0011	1.6	8	7.32
	17806140	thiosulfate sulfurtransferase (rhodanese)-like domain containing 3	Tstd3	0.0013	0.0262	1.42	4.71	4.21
	17870413	THO complex 2	Thoc2	0.0011	0.0239	1.47	5.96	5.41
	17855826	three prime repair exonuclease 1	Trex1	0.0036	0.0491	-1.38	4.39	4.85
	17749495	threonyl-tRNA synthetase 2, mitochondrial (putative)	Tars2	0.0021	0.0354	-1.28	4.99	5.34
	17777978	thrombomodulin	Thbd	0.0016	0.0291	-1.33	2.32	2.73
	17835137	thymopoietin	Tmpo	0.0032	0.0455	1.36	6.07	5.63
	17819887	thyroid adenoma associated	Thada	0.0014	0.0272	1.59	4.52	3.85
	17810517	thyroid hormone receptor associated protein 3	Thrap3	0.0025	0.0386	1.29	7.06	6.69
	17823903	thyroid hormone receptor interactor 11	Trip11	0.0019	0.0323	1.28	6	5.65
	17866067	thyroid hormone receptor interactor 12	Trip12	0.001	0.0224	1.26	7.58	7.25
	17875665	TIMP metallopeptidase inhibitor 1	Timp1	0.0022	0.036	-1.5	2.54	3.12
	17663810	TIMP metallopeptidase inhibitor 2	Timp2	0.0003	0.0094	-1.77	5	5.82
	17658904	TLC domain containing 1	Tlcd1	0.0009	0.0197	-1.36	2.06	2.5
	17648922	Tnf receptor associated factor 4	Traf4	1.44e-05	0.0016	-1.6	4.87	5.55
	17656197	TNFAIP3 interacting protein 1	Tnip1	3e-05	0.0025	-1.44	4.13	4.66
	17733008	TNFRSF1A-associated via death domain	Tradd	3.68e-05	0.0029	-1.31	3.3	3.68
	17797485	tocopherol (alpha) transfer protein	Ttpa	0.0005	0.0145	-1.22	10.46	10.74
	17638494	toll interacting protein	Tollip	0.0004	0.013	-1.24	5.54	5.85
	17872081	toll-like receptor 7	Tlr7	0.0002	0.0075	-1.57	2.62	3.27
	17867923	toll-like receptor adaptor molecule 1	Ticam1	0.0035	0.0477	-1.81	2.78	3.64
	17773127	tousled-like kinase 1	Tlk1	0.0002	0.0085	1.61	6.59	5.9
	17651903	tousled-like kinase 2	Tlk2	0.0002	0.0089	1.26	5.43	5.09
	17728297	TOX high mobility group box family member 3	Tox3	3.02e-05	0.0025	-1.48	1.99	2.56
	17785102	Tp53rk binding protein	Tprkb	2.52e-05	0.0022	1.71	7.07	6.3
	17707852	trafficking protein particle complex 11	Trappc11	0.0016	0.029	1.39	5.86	5.38
	17745006	trafficking protein particle complex 13	Trappc13	0.0015	0.0275	1.3	6.9	6.51
	17742599	TRAF-interacting protein with forkhead-associated domain	Tifa	2.85e-05	0.0024	-1.62	2.46	3.15
	17728927	trans-2,3-enoyl-CoA reductase	Tecr	0.0019	0.0322	-1.58	8.37	9.03
	17792323	transcription factor 7-like 1 (T-cell specific, HMG-box)	Tcf7l1	0.0003	0.0098	-1.99	4.66	5.65
	17792342	transcription factor 7-like 1 (T-cell specific, HMG-box)	Tcf7l1	0.0029	0.0432	-1.78	4.78	5.61
	17687053	transcription factor B2, mitochondrial	Tfb2m	0.0009	0.0211	1.39	5.76	5.29
	17876253	transcription factor binding to IGHM enhancer 3	Tfe3	4.73e-05	0.0033	-1.78	4.22	5.05
	17862611	transcription factor EB	Tfeb	0.0011	0.0229	-1.31	3.72	4.12
	17672588	transferrin receptor 2	Tfr2	0.0021	0.0343	-1.25	8.22	8.54
	17614474	transforming growth factor, beta 1	Tgfb1	0.0013	0.0254	-1.88	4.46	5.37
	17717992	transforming growth factor, beta induced	Tgfbi	9.63e-05	0.0048	1.5	8.68	8.1
	17856251	transforming growth factor, beta receptor 2	Tgfbr2	0.0004	0.0121	-1.21	7.72	8
	17682147	transgelin 2	Tagln2	0.0003	0.0091	-1.94	5.58	6.54
	17776881	transient receptor potential cation channel, subfamily M, member 7	Trpm7	0.0004	0.0121	1.81	7.28	6.43
	17639842	transmembrane 7 superfamily member 2	Tm7sf2	1.84e-06	0.0005	-3	5.1	6.68
	17780561	transmembrane and ubiquitin-like domain containing 1	Tmub1	0.0005	0.0132	-1.3	4.23	4.62
	17618016	transmembrane channel-like 3	Tmc3	0.0024	0.0382	1.24	3.72	3.41
	17789755	transmembrane protein 106B	Tmem106b	1e-05	0.0012	1.62	8.25	7.55
	17810012	transmembrane protein 125-like [Source:RGD Symbol;Acc:2322838]	LOC100363509	0.0006	0.0157	1.46	5.69	5.15
	17690861	transmembrane protein 129	Tmem129	0.0003	0.0097	-1.21	4.18	4.46
	17616518	transmembrane protein 143	Tmem143	0.0006	0.0157	-1.31	3.7	4.08
	17748154	transmembrane protein 144	Tmem144	5.77e-05	0.0037	-2.55	4	5.36
	17857974	transmembrane protein 14A	Tmem14a	0.0005	0.0135	-1.61	2.11	2.8
	17718862	transmembrane protein 14C	Tmem14c	0.0002	0.0066	-1.4	7.42	7.91
	17880279	transmembrane protein 14C [Source:RGD Symbol;Acc:2319087]	LOC100361993	3.39e-05	0.0027	-1.45	8.4	8.93
	17688485	transmembrane protein 150C	Tmem150c	0.0003	0.0109	1.41	5.43	4.93
	17733736	transmembrane protein 170A	Tmem170a	0.0031	0.0453	1.43	6.07	5.56
	17791215	transmembrane protein 176B	Tmem176b	7.36e-06	0.0011	1.37	10.6	10.15
	17839153	transmembrane protein 184B	Tmem184b	8.95e-05	0.0046	-1.7	3.78	4.55
	17729144	transmembrane protein 184C	Tmem184c	0.002	0.0334	-1.48	2.73	3.3
	17779595	transmembrane protein 189	Tmem189	4.29e-06	0.0008	-1.71	4.98	5.75
	17835825	transmembrane protein 19	Tmem19	0.0001	0.0063	-1.41	5.92	6.41
	17711288	transmembrane protein 192	Tmem192	0.0007	0.0166	-1.22	5.57	5.86
	17624534	transmembrane protein 2	Tmem2	0.0003	0.0091	1.66	6.39	5.66
	17820796	transmembrane protein 214	Tmem214	0.0016	0.0291	-1.31	6.01	6.4
	17826520	transmembrane protein 259	Tmem259	0.0008	0.019	-1.3	7.42	7.79
	17822649	transmembrane protein 30B	Tmem30b	1.02e-05	0.0013	2.33	4.19	2.96
	17868552	transmembrane protein 37	Tmem37	0.001	0.0214	1.59	8.72	8.05
	17798992	transmembrane protein 38B	Tmem38b	0.0022	0.0364	1.38	8.04	7.58
	17785492	transmembrane protein 43	Tmem43	0.002	0.0339	-1.28	2.52	2.88
	17836280	transmembrane protein 5	Tmem5	0.0013	0.0258	1.52	5.64	5.04
	17811455	transmembrane protein 50A	Tmem50a	0.001	0.0214	-1.33	7.9	8.31
	17667919	transmembrane protein 50B	Tmem50b	0.0015	0.0286	-1.33	4.76	5.17
	17680459	transmembrane protein 9	Tmem9	0.0008	0.0188	-1.51	2.47	3.06
	17785339	transmembrane protein, adipocyte asscociated 1	Tpra1	0.0017	0.0307	-1.39	5.21	5.68
	17837232	trichorhinophalangeal syndrome I	Trps1	0.0003	0.0106	-1.76	2.53	3.35
	17794825	triosephosphate isomerase 1	Tpi1	0.0005	0.0147	1.37	8.12	7.67
	17782488	tripartite motif-containing 24	Trim24	0.0029	0.0434	1.68	3.48	2.73
	17623548	tRNA methyltransferase 11-2 homolog (S. cerevisiae)	Trmt112	0.0004	0.0113	-1.72	7.28	8.06
	17741245	tryptophanyl tRNA synthetase 2 (mitochondrial)	Wars2	0.0019	0.0324	-1.23	3.99	4.3
	17615342	tubulin folding cofactor B	Tbcb	0.0036	0.0488	-1.5	5.84	6.43
	17851549	tubulin folding cofactor E-like	Tbcel	5.66e-06	0.0009	1.95	6.15	5.19
	17839580	tubulin tyrosine ligase-like family, member 12	Ttll12	0.0027	0.0405	-1.26	3.5	3.84
	17752612	tubulin, beta 5 class I	Tubb5	0.0007	0.0171	-1.52	7.12	7.72
	17810897	tubulointerstitial nephritis antigen-like 1	Tinagl1	0.0011	0.0237	-1.45	5.01	5.55
	17821030	tudor domain-containing protein 15-like	LOC102556253	0.0022	0.0359	1.72	4.84	4.06
	17737479	tumor necrosis factor (ligand) superfamily, member 10	Tnfsf10	0.0036	0.0486	-1.6	4.91	5.59
	17837303	tumor necrosis factor receptor superfamily, member 11b	Tnfrsf11b	0.0002	0.0067	-1.6	3.84	4.52
	17880996	tumor necrosis factor, alpha-induced protein 8-like 1	Tnfaip8l1	0.0034	0.0475	-1.44	5.56	6.09
	17767955	tumor protein p53 inducible nuclear protein 2	Tp53inp2	7.63e-06	0.0011	-2.51	5	6.33
	17847480	tumor suppressor candidate 2	Tusc2	0.0001	0.0063	-1.43	4.8	5.31
	17672077	tweety family member 3	Ttyh3	0.0009	0.0201	-2.17	4.7	5.82
	17638921	two pore segment channel 2	Tpcn2	0.0021	0.0352	-1.26	5.02	5.35
	17672892	tyrosine 3-monooxygenase/tryptophan 5-monooxygenase activation protein, gamma	Ywhag	0.001	0.0222	-1.35	6.05	6.48
	17730018	tyrosine aminotransferase	Tat	0.0005	0.0139	3.21	10.62	8.94
	17728106	tyrosylprotein sulfotransferase 2	Tpst2	0.0004	0.0117	-1.25	5.42	5.74
	17854695	U2 snRNP-associated SURP domain containing	U2surp	0.0004	0.0126	1.32	6.62	6.23
	17620150	ubiquinol cytochrome c reductase core protein 2	Uqcrc2	3.72e-06	0.0007	1.42	8.51	8
	17801167	ubiquinol-cytochrome c reductase hinge protein	Uqcrh	0.0014	0.0274	1.27	8.9	8.56
	17657213	ubiquitin B-like	LOC100360645	6.35e-05	0.0039	-1.32	10.82	11.22
	17714488	ubiquitin interaction motif containing 1	Uimc1	0.0005	0.0143	1.31	4.78	4.4
	17762677	ubiquitin protein ligase E3 component n-recognin 3	Ubr3	0.0008	0.0195	1.31	7.77	7.38
	17836328	ubiquitin specific peptidase 15	Usp15	0.0001	0.0057	1.35	6.71	6.28
	17664455	ubiquitin specific peptidase 16	Usp16	4.36e-05	0.0031	1.5	6.43	5.84
	17786684	ubiquitin specific peptidase 18	Usp18	5.55e-08	4.83e-05	-3.76	1.81	3.72
	17796641	ubiquitin specific peptidase 18	Usp18	1.73e-06	0.0004	-2.82	2.77	4.26
	17761059	ubiquitin specific peptidase 20	Usp20	0.0007	0.0178	-1.44	2.64	3.17
	17656917	ubiquitin specific peptidase 22	Usp22	0.0002	0.0077	-1.55	6.72	7.35
	17691886	ubiquitin specific peptidase 34	Usp34	0.0012	0.0244	1.52	6.48	5.88
	17689430	ubiquitin specific peptidase 46	Usp46	0.0012	0.0241	1.77	5.5	4.67
	17619605	ubiquitin specific peptidase 47	Usp47	0.0009	0.0198	1.31	7.52	7.14
	17765801	ubiquitin specific peptidase 8	Usp8	1.92e-05	0.0019	1.81	6.13	5.27
	17875967	ubiquitin specific peptidase 9, X-linked	Usp9x	0.0002	0.008	1.44	8.08	7.56
	17801569	ubiquitin-40S ribosomal protein S27a-like	LOC100910768	2.93e-06	0.0006	-1.51	9.17	9.77
	17806543	ubiquitin-associated protein 2	Ubap2	4.09e-05	0.003	-1.49	4.96	5.54
	17667356	ubiquitin-conjugating enzyme E2 variant 2	Ube2v2	0.0013	0.0254	1.29	5.66	5.29
	17763463	ubiquitin-conjugating enzyme E2L 6	Ube2l6	6.26e-05	0.0039	-1.89	4.94	5.86
	17613388	ubiquitin-conjugating enzyme E2M	Ube2m	1.86e-05	0.0018	-1.81	6.91	7.76
	17747377	ubiquitin-fold modifier 1	Ufm1	0.0002	0.009	1.55	5.99	5.35
	17844579	ubiquitin-like 7	Ubl7	2.49e-05	0.0022	-1.76	6.26	7.08
	17875709	ubiquitously-expressed, prefoldin-like chaperone	Uxt	0.0012	0.0248	-1.26	8.16	8.49
	17821000	UBX domain protein 2A	Ubxn2a	0.0017	0.0305	1.73	6.22	5.42
	17861360	UDP glucuronosyltransferase 1 family, polypeptide A5; UDP glucuronosyltransferase 1 family, polypeptide A6; UDP glucuronosyltransferase 1 family, polypeptide A1; UDP glucuronosyltransferase 1 family, polypeptide A7C; UDP glycosyltransferase 1 family, polypeptide A8; UDP glucuronosyltransferase 1 family, polypeptide A2; UDP glycosyltransferase 1 family, polypeptide A3; UDP glucuronosyltransferase …	Ugt1a5; Ugt1a6; Ugt1a1; Ugt1a7c; Ugt1a8; Ugt1a2; Ugt1a3; Ugt1a9	0.0003	0.0104	1.32	6.85	6.45
	17689022	UDP glucuronosyltransferase 2 family, polypeptide A3	Ugt2a3	0.0003	0.0098	1.75	8.01	7.21
	17689080	UDP glucuronosyltransferase 2 family, polypeptide B1	Ugt2b1	8.25e-07	0.0003	3.82	8.62	6.69
	17681879	UDP-Gal:betaGlcNAc beta 1,4-galactosyltransferase, polypeptide 3	B4galt3	0.0012	0.0241	-1.66	5.35	6.09
	17779567	UDP-Gal:betaGlcNAc beta 1,4-galactosyltransferase, polypeptide 5	B4galt5	0.0016	0.0296	-1.55	3.09	3.72
	17705276	UDP-glucose glycoprotein glucosyltransferase 2; UDP-glucose glycoprotein glucosyltransferase 2 [Source:MGI Symbol;Acc:MGI:1913685]	Uggt2	0.0003	0.0104	-1.44	1.71	2.23
	17658765	unc-119 lipid binding chaperone	Unc119	0.0019	0.0325	-1.31	2.89	3.28
	17618749	uncoupling protein 2 (mitochondrial, proton carrier)	Ucp2	0.0002	0.0074	-1.94	5.47	6.42
	17716626	uncharacterized LOC102551641; nucleolar GTP-binding protein 1-like; uncharacterized LOC103694473	LOC102551641; LOC103690178; LOC103694473	0.0019	0.0326	1.66	4.9	4.17
	17659447	uncharacterized LOC102552988	LOC102552988	1.27e-05	0.0014	2.05	6.88	5.84
	17682824	uncharacterized LOC102555308	LOC102555308	8.8e-05	0.0046	-1.9	2.91	3.84
	17868444	uncharacterized LOC102556662	LOC102556662	0.0028	0.0416	1.43	3.28	2.76
	17641199	uncharacterized LOC103691312	LOC103691312	0.0002	0.0088	-1.75	4.53	5.34
	17661653	up-regulated during skeletal muscle growth 5 homolog (mouse)	Usmg5	7.56e-05	0.0042	1.69	7.41	6.66
	17642636	up-regulated during skeletal muscle growth 5 homolog (mouse)	Usmg5	0.0012	0.0243	1.36	9.21	8.77
	17656383	up-regulated during skeletal muscle growth protein 5 pseudogene	LOC103693330	0.0003	0.0096	2.09	6.4	5.34
	17668981	upstream transcription factor family member 3	Usf3	0.0034	0.0475	1.58	6.06	5.41
	17743437	urate oxidase	Uox	0.0002	0.0074	1.67	10.46	9.71
	17632158	URI1, prefoldin-like chaperone	Uri1	0.0034	0.0475	1.39	5.91	5.43
	17850957	urinary protein 3-like	LOC100912026; LOC100912405	1.21e-10	5.27e-07	2.57	10.87	9.51
	17627246	utrophin	Utrn	4.35e-06	0.0008	1.6	5.62	4.94
	17730143	Vac14 homolog (S. cerevisiae)	Vac14	0.0012	0.0239	-1.53	5.27	5.89
	17640944	vacuolar protein sorting 13 homolog A (S. cerevisiae)	Vps13a	0.0001	0.0055	1.77	6.31	5.49
	17749590	vacuolar protein sorting 45 homolog (S. cerevisiae)	Vps45	0.0017	0.0304	1.67	4.5	3.76
	17756917	vacuolar protein sorting 52 homolog (S. cerevisiae)	Vps52	5.07e-06	0.0008	-1.59	4.78	5.45
	17691774	vacuolar protein sorting 54 homolog (S. cerevisiae)	Vps54	0.0006	0.0161	1.4	6.39	5.91
	17627760	vanin 1	Vnn1	0.0007	0.0176	-1.6	5.52	6.2
	17627770	vanin 3	Vnn3	6.25e-05	0.0039	1.86	7.26	6.37
	17750841	vascular cell adhesion molecule 1	Vcam1	8.18e-05	0.0044	2.57	5.08	3.71
	17857560	vascular endothelial growth factor A	Vegfa	0.0002	0.0088	1.31	7.54	7.15
	17848988	vasoactive intestinal peptide receptor 1	Vipr1	0.0012	0.0242	-1.71	4.7	5.48
	17792277	vesicle-associated membrane protein 8	Vamp8	0.0011	0.0227	1.33	6.41	6
	17664927	v-ets avian erythroblastosis virus E26 oncogene homolog 2	Ets2	0.0005	0.0147	1.58	6.18	5.52
	17848691	villin-like	Vill	0.0023	0.0367	-1.45	3.32	3.86
	17717148	vimentin	Vim	0.0002	0.0085	-1.64	6.06	6.78
	17867829	vimentin-type intermediate filament associated coiled-coil protein	Vmac	0.0002	0.0075	-1.39	4.65	5.13
	17700231	von Willebrand factor A domain containing 8	Vwa8	0.0031	0.0448	-1.29	6.81	7.17
	17623169	v-rel avian reticuloendotheliosis viral oncogene homolog A	Rela	9.96e-05	0.0049	-1.5	6.48	7.06
	17768842	WAP four-disulfide core domain 2	Wfdc2	0.0004	0.0114	-1.3	6.49	6.87
	17706554	WAPL cohesin release factor	Wapl	0.0002	0.007	1.42	7.09	6.58
	17802720	WD and tetratricopeptide repeats 1	Wdtc1	0.0005	0.0144	-1.44	5.71	6.24
	17659028	WD repeat and SOCS box-containing 1	Wsb1	8.93e-05	0.0046	3.41	6.81	5.04
	17678458	WD repeat and SOCS box-containing 2	Wsb2	0.0009	0.0206	-1.57	6.01	6.66
	17749845	WD repeat domain 3	Wdr3	0.0001	0.0056	1.5	5.26	4.67
	17756943	WD repeat domain 46	Wdr46	0.0032	0.046	-1.45	4.2	4.73
	17733661	WD repeat domain 59	Wdr59	6.69e-05	0.004	1.62	4.97	4.28
	17855786	WD repeat domain 6	Wdr6	0.0002	0.008	1.54	3.95	3.33
	17829530	WDYHV motif containing 1	Wdyhv1	0.0005	0.0148	1.35	3.89	3.45
	17619522	WEE1 G2 checkpoint kinase	Wee1	0.0019	0.0328	1.83	3.12	2.25
	17673008	Williams Beuren syndrome chromosome region 22	Wbscr22	0.0001	0.0051	-2.22	5.39	6.54
	17679173	Williams Beuren syndrome chromosome region 22	Wbscr22	0.0002	0.008	-1.46	5.47	6.01
	17677079	Williams Beuren syndrome chromosome region 27	Wbscr27	0.0013	0.0261	1.33	3.34	2.92
	17871099	Wiskott-Aldrich syndrome	Was	0.0021	0.0348	-1.45	2.45	2.98
	17792579	WW domain binding protein 1	Wbp1	0.0003	0.01	-1.67	5.86	6.6
	17795941	WW domain binding protein 11; WW domain-binding protein 11-like 1	Wbp11; Wbp11l1	0.0005	0.0139	-1.72	4.33	5.11
	17626203	WW domain binding protein 1-like	Wbp1l	5.46e-06	0.0009	-1.41	8.23	8.72
	17663375	WW domain binding protein 2	Wbp2	0.0018	0.0312	-1.3	7.15	7.53
	17729845	WW domain containing E3 ubiquitin protein ligase 2	Wwp2	0.0001	0.0061	-1.33	4.93	5.34
	17814063	xanthine dehydrogenase	Xdh	6.92e-05	0.004	1.47	7.76	7.2
	17793270	xeroderma pigmentosum, complementation group C	Xpc	0.0006	0.0158	1.31	5.01	4.62
	17802830	XK, Kell blood group complex subunit-related family, member 8	Xkr8	9.68e-05	0.0048	-1.45	5.26	5.79
	17874302	X-prolyl aminopeptidase (aminopeptidase P) 2, membrane-bound	Xpnpep2	3.57e-06	0.0007	3.16	8.29	6.63
	17860252	X-ray repair complementing defective repair in Chinese hamster cells 5	Xrcc5	8.66e-05	0.0046	1.64	5.54	4.83
	17831028	X-ray repair complementing defective repair in Chinese hamster cells 6	Xrcc6	0.0012	0.0245	1.24	4.82	4.52
	17848769	xylulokinase homolog (H. influenzae)	Xylb	0.0007	0.0175	-1.38	7.85	8.31
	17795722	Y box binding protein 3	Ybx3	0.0009	0.0202	-1.67	5.58	6.32
	17623058	Yip1 interacting factor homolog A (S. cerevisiae)	Yif1a	0.0003	0.0092	-1.42	6.27	6.78
	17737308	YTH N(6)-methyladenosine RNA binding protein 3	Ythdf3	0.0012	0.0248	1.25	7.23	6.91
	17819160	zinc finger and BTB domain containing 42	Zbtb42	0.0006	0.0149	-1.38	2.7	3.16
	17790733	zinc finger CCCH type, antiviral 1	Zc3hav1	0.0035	0.0476	-1.23	5.85	6.14
	17830958	zinc finger CCCH-type containing 7B	Zc3h7b	1.88e-06	0.0005	-1.58	4.78	5.44
	17746405	zinc finger homeobox 4	Zfhx4	0.0009	0.0201	1.8	4.32	3.46
	17730922	zinc finger protein (C2H2 type) 276	Zfp276	0.0025	0.0389	-1.31	3.49	3.88
	17745508	zinc finger protein 131	Zfp131	0.0002	0.0073	1.41	5.08	4.59
	17659813	zinc finger protein 146	Zfp146	0.0029	0.0428	1.43	5.06	4.55
	17649360	zinc finger protein 207; microRNA 632	Zfp207; Mir632	0.0001	0.0061	1.26	7.08	6.75
	17850051	zinc finger protein 26	Zfp26	0.002	0.0343	1.29	5.11	4.75
	17631103	zinc finger protein 36	Zfp36	1.63e-05	0.0017	-2.66	6.31	7.72
	17819882	zinc finger protein 36, C3H type-like 2	Zfp36l2	3.88e-05	0.0029	-1.6	5.08	5.76
	17817364	zinc finger protein 410	Zfp410	0.0006	0.0163	1.34	4.52	4.1
	17612515	zinc finger protein 420-like; zinc finger protein 736-like	LOC102550851; LOC103690390	0.0006	0.0154	1.6	3.93	3.25
	17629442	zinc finger protein 444	Zfp444	0.0035	0.0481	-1.32	3.85	4.25
	17737008	zinc finger protein 457-like; zinc finger protein 595 [Source:MGI Symbol;Acc:MGI:3040707]	LOC100360380; Zfp595	0.0035	0.0478	1.73	2.75	1.96
	17621909	zinc finger protein 511	Zfp511	0.0004	0.0125	-1.57	3.39	4.04
	17814211	zinc finger protein 513	Zfp513	0.0005	0.0147	-1.5	4.42	5
	17612506	zinc finger protein 52	Zfp52	0.0008	0.0192	1.58	2.81	2.16
	17756021	zinc finger protein 57	Zfp57	0.0006	0.0161	-1.54	2.6	3.21
	17767169	zinc finger protein 596-like	LOC102554315	0.0008	0.0183	1.66	3.85	3.12
	17630445	zinc finger protein 61	Zfp61	0.002	0.0339	2.05	4.13	3.09
	17784921	zinc finger protein 638	Zfp638	0.0005	0.0142	1.71	5.83	5.06
	17688090	zinc finger protein 644	Zfp644	0.0004	0.0127	1.29	4.39	4.02
	17643244	zinc finger protein 658-like	LOC102550291	0.0023	0.0375	1.29	4.63	4.26
	17643246	zinc finger protein 658-like	LOC102550291	0.0034	0.0473	2.22	4.27	3.12
	17836911	zinc finger protein 706	Zfp706	0.0034	0.0475	-1.3	6.19	6.57
	17825930	zinc finger protein 709-like	LOC100910577	6.89e-06	0.001	4.5	4.84	2.67
	17834281	zinc finger protein 799	Zfp799	0.0025	0.0387	1.38	3.27	2.8
	17615140	zinc finger protein 84	Zfp84	8.37e-06	0.0011	-2.28	4.04	5.23
	17737004	zinc finger protein 99-like; zinc finger protein 595 [Source:MGI Symbol;Acc:MGI:3040707]	LOC100913005; Zfp595	0.0031	0.045	1.5	3.83	3.25
	17835698	zinc finger, DHHC-type containing 17	Zdhhc17	9.21e-06	0.0012	1.66	4.88	4.15
	17712004	zinc finger, DHHC-type containing 2	Zdhhc2	0.0023	0.0373	-1.27	2.75	3.1
	17878870	zinc finger, matrin-type 1	Zmat1	0.0004	0.0125	1.43	4.3	3.78
	17705627	zinc finger, MIZ-type containing 1	Zmiz1	0.0009	0.0196	-1.44	5.12	5.64
	17691403	zinc finger, MIZ-type containing 2	Zmiz2	3.68e-07	0.0002	-2.19	5.11	6.24
	17699238	zinc finger, MYM-type 2	Zmym2	0.0009	0.0201	1.25	5.35	5.03
	17703287	zinc finger, MYM-type 5	Zmym5	0.0014	0.0264	1.51	5.52	4.93
	17779537	zinc finger, NFX1-type containing 1	Znfx1	1.07e-07	7.22e-05	-1.57	3.72	4.37
	17743657	zinc finger, RAN-binding domain containing 2	Zranb2	0.0003	0.0103	1.37	6.53	6.07
	17700997	zinc finger, SWIM-type containing 8	Zswim8	0.0013	0.0254	-1.21	3.99	4.26

## Sheet: PD vs. SHR
	PD vs SHR differentialy expressed genes
	ID	Description	Gene Symbol	P-val	FDR P-val	Fold Change	PD Avg (log2)	SHR Avg (log2)
	17770719	1-acylglycerol-3-phosphate O-acyltransferase 2	Agpat2	0.0011	0.0374	-1.49	7.03	7.61
	17754087	1-acylglycerol-3-phosphate O-acyltransferase 3	Agpat3	0.0003	0.0185	-1.46	5.8	6.35
	17712746	1-acylglycerol-3-phosphate O-acyltransferase 5	Agpat5	0.0004	0.0201	-1.32	3.66	4.06
	17782353	2,3-bisphosphoglycerate mutase	Bpgm	0.0008	0.0307	1.65	5.58	4.86
	17678731	2-5 oligoadenylate synthetase-like 2	Oasl2	2.89e-05	0.0041	-1.74	2.56	3.36
	17735993	3-hydroxy-3-methylglutaryl-CoA synthase 1 (soluble)	Hmgcs1	2.49e-05	0.0037	-3.36	5.73	7.48
	17864323	3-hydroxyisobutyryl-CoA hydrolase	Hibch	0.0006	0.0254	-1.33	5.84	6.25
	17683450	3-ketodihydrosphingosine reductase	Kdsr	0.001	0.0345	1.68	6.13	5.38
	17813481	5-hydroxytryptamine (serotonin) receptor 6, G protein-coupled	Htr6	0.0008	0.0314	1.54	3.3	2.67
	17622570	7-dehydrocholesterol reductase	Dhcr7	0.0014	0.043	-1.95	5.44	6.4
	17617514	A kinase (PRKA) anchor protein 13	Akap13	0.0015	0.0438	-1.29	5.1	5.47
	17624528	abhydrolase domain containing 17B	Abhd17b	0.0004	0.0204	1.54	5.75	5.13
	17698603	abhydrolase domain containing 4	Abhd4	9.68e-05	0.0089	-1.41	5.98	6.47
	17701494	abhydrolase domain containing 6	Abhd6	0.0002	0.0152	-2.32	5.97	7.19
	17852554	acetyl-CoA acetyltransferase 1	Acat1	5.19e-05	0.0059	1.38	8.9	8.43
	17848752	acetyl-CoA acyltransferase 1A	Acaa1	0.0004	0.0211	1.46	8.03	7.48
	17724261	acetyl-CoA acyltransferase 2	Acaa2	0.0003	0.0168	1.23	10.53	10.23
	17649706	acetyl-CoA carboxylase alpha	Acaca	3.77e-06	0.0012	2.48	7.19	5.87
	17631172	actinin alpha 4	Actn4	0.0009	0.0335	-1.25	8.23	8.55
	17822913	actinin, alpha 1	Actn1	0.0001	0.0096	-2.08	5.13	6.18
	17816346	actin-related protein 10 homolog (S. cerevisiae)	Actr10	0.0011	0.0366	-1.32	5.78	6.18
	17755839	activating signal cointegrator 1 complex subunit 3	Ascc3	1.81e-05	0.003	-1.47	5.84	6.4
	17847108	acyl-CoA dehydrogenase family, member 11	Acad11	3.05e-06	0.001	-1.79	7.68	8.52
	17856837	acyl-CoA dehydrogenase family, member 8	Acad8	0.0007	0.029	1.4	6.39	5.9
	17621557	acyl-CoA dehydrogenase, short/branched chain	Acadsb	0.0005	0.0243	-1.33	7.39	7.8
	17697630	acyl-CoA oxidase 2, branched chain	Acox2	8.35e-06	0.0019	-1.42	9.29	9.8
	17660205	acyl-CoA synthetase family member 2	Acsf2	1.25e-05	0.0024	2.62	6.84	5.45
	17626531	acyl-CoA synthetase long-chain family member 5	Acsl5	0.0015	0.0436	1.26	8.07	7.74
	17619999	acyl-CoA synthetase medium-chain family member 3	Acsm3	2.62e-10	1.18e-06	-41.76	2.27	7.65
	17817308	acyl-CoA thioesterase 1	Acot1	0.0007	0.029	-1.97	1.67	2.64
	17817302	acyl-CoA thioesterase 2	Acot2	6.95e-05	0.0071	-1.75	5.99	6.8
	17817322	acyl-CoA thioesterase 3	Acot3	0.001	0.0357	-2.04	3.35	4.38
	17807212	acyl-coenzyme A amino acid N-acyltransferase 1	Acnat1	4.37e-09	1.21e-05	-36.11	2.18	7.36
	17846529	ADAM metallopeptidase with thrombospondin type 1 motif, 7	Adamts7	0.0003	0.0172	-1.68	3.34	4.09
	17622327	adaptor-related protein complex 2, alpha 2 subunit	Ap2a2	0.0011	0.0372	-1.28	6.32	6.68
	17649553	adaptor-related protein complex 2, beta 1 subunit; AP-2 complex subunit beta-like	Ap2b1; LOC103690090	7.44e-05	0.0074	-1.5	6.07	6.66
	17670481	adaptor-related protein complex 2, mu 1 subunit	Ap2m1	7.02e-05	0.0071	-1.66	7.14	7.87
	17700943	adenosine kinase	Adk	0.0002	0.0158	1.24	9.87	9.56
	17681607	adenylate cyclase 10 (soluble)	Adcy10	0.0004	0.02	-1.77	2.76	3.59
	17840737	adenylate cyclase 6	Adcy6	0.0003	0.0163	-1.55	4.6	5.23
	17783793	adenylate cyclase activating polypeptide 1 receptor type 1	Adcyap1r1	0.0012	0.0397	1.35	3.38	2.95
	17868657	adhesion G protein-coupled receptor E1	Adgre1	0.0011	0.0372	-1.38	4.52	4.99
	17743485	adhesion G protein-coupled receptor L4	Adgrl4	0.0008	0.0312	-1.26	4.13	4.46
	17743919	adhesion G protein-coupled receptor V1	Adgrv1	0.001	0.0358	1.85	3.88	2.99
	17778135	adipocyte plasma membrane associated protein	Apmap	1.35e-05	0.0024	1.88	7.29	6.38
	17803953	agmatine ureohydrolase (agmatinase)	Agmat	0.0002	0.0151	1.25	7.96	7.64
	17713749	AhpC/TSA antioxidant enzyme domain containing 1	Aaed1	0.0002	0.0132	-1.46	6.15	6.7
	17861690	alanine-glyoxylate aminotransferase	Agxt	0.0002	0.0119	1.66	8.09	7.36
	17736459	alanine-glyoxylate aminotransferase 2	Agxt2	2.71e-10	1.18e-06	2.93	7.55	6
	17743018	alcohol dehydrogenase 1 (class I)	Adh1	6.07e-06	0.0016	1.94	11.05	10.1
	17743007	alcohol dehydrogenase 7 (class IV), mu or sigma polypeptide	Adh7	2.12e-05	0.0033	2.08	4.07	3.01
	17624498	aldehyde dehydrogenase 1 family, member A1	Aldh1a1	0.0003	0.0179	1.93	7.14	6.19
	17633821	aldehyde dehydrogenase 1 family, member A3	Aldh1a3	0.0005	0.0242	-1.35	4.31	4.75
	17798506	aldehyde dehydrogenase 1 family, member B1	Aldh1b1	5.54e-05	0.0061	1.52	3.36	2.75
	17803706	aldehyde dehydrogenase 4 family, member A1	Aldh4a1	0.0001	0.0104	1.34	8.82	8.4
	17641121	aldehyde dehydrogenase family 1, subfamily A7	Aldh1a7	0.0015	0.0438	-1.4	1.93	2.42
	17716731	aldo-keto reductase family 1, member C12	Akr1c12	4.57e-07	0.0003	-5.75	4.49	7.02
	17716741	aldo-keto reductase family 1, member C19	Akr1c19	0.0005	0.0236	-1.56	3.65	4.29
	17803559	aldo-keto reductase family 7, member A3 (aflatoxin aldehyde reductase)	Akr7a3	0.0003	0.0166	2.58	7.29	5.92
	17712618	ALG11, alpha-1,2-mannosyltransferase	Alg11	0.0012	0.0393	-1.56	5.22	5.87
	17742284	ALG14, UDP-N-acetylglucosaminyltransferase subunit	Alg14	0.0011	0.0367	-1.26	5.26	5.59
	17635086	alkaline ceramidase 3	Acer3	0.0008	0.032	-1.45	2.4	2.94
	17861121	alkaline phosphatase, placental-like 2	Alppl2	0.0009	0.0334	1.27	3.14	2.8
	17807756	alpha-2u globulin PGCL3; major urinary protein-like	LOC259244; LOC102548083	0.0006	0.0257	-2.02	7.04	8.05
	17693523	alpha-fetoprotein	Afp	0.0003	0.0165	1.42	3.42	2.92
	17789948	aminoadipate-semialdehyde synthase	Aass	0.0014	0.0429	2.18	8.1	6.98
	17683821	aminocarboxymuconate semialdehyde decarboxylase	Acmsd	5.77e-05	0.0063	-4	4.65	6.65
	17667585	amyloid beta (A4) precursor protein	App	8.01e-06	0.0018	-1.56	6.95	7.59
	17659566	amyloid beta precursor protein (cytoplasmic tail) binding protein 2	Appbp2	0.0001	0.0098	-1.36	5.12	5.56
	17627369	androgen-induced 1	Aig1	6.8e-05	0.007	-1.79	4.57	5.4
	17761572	angiopoietin-like 2	Angptl2	3.38e-05	0.0045	-2.18	5.01	6.14
	17800016	angiopoietin-like 3	Angptl3	0.0001	0.0108	1.26	10.48	10.15
	17842599	angiopoietin-like 8	Angptl8	9.01e-07	0.0004	4.74	7.78	5.53
	17648081	ankyrin repeat and FYVE domain containing 1	Ankfy1	0.0015	0.044	-1.32	5.99	6.39
	17833320	ankyrin repeat domain 24	Ankrd24	6.99e-06	0.0017	1.27	3.23	2.89
	17693130	annexin A3	Anxa3	0.0013	0.042	-1.45	4.98	5.52
	17831946	anoctamin 6	Ano6	0.0006	0.0256	-1.69	4.05	4.81
	17843860	apolipoprotein A-IV	Apoa4	6.15e-05	0.0065	3.74	8.29	6.39
	17843863	apolipoprotein A-V	Apoa5	0.0004	0.0225	-1.34	9.54	9.97
	17825593	apolipoprotein F	Apof	0.001	0.035	-2.66	7.18	8.59
	17830353	apolipoprotein L, 3	Apol3	2.91e-08	4.66e-05	-2.24	4.04	5.21
	17838879	apolipoprotein L, 3	Apol3	0.0002	0.0154	-2.73	3.63	5.08
	17806451	aprataxin	Aptx	0.0009	0.0343	1.31	4.42	4.03
	17610985	arginase 1	Arg1	3.28e-05	0.0045	-1.42	9.28	9.78
	17761716	arginine vasopressin-induced 1	Avpi1	0.0007	0.0294	1.37	3.9	3.44
	17673302	argininosuccinate lyase	Asl	0.0011	0.0379	-1.32	8.46	8.87
	17854929	armadillo repeat containing 8	Armc8	0.0007	0.0301	-1.25	4.86	5.18
	17873924	armadillo repeat containing, X-linked 3	Armcx3	4.51e-05	0.0054	-1.76	3.93	4.74
	17683754	ARP3 actin-related protein 3 homolog (yeast)	Actr3	0.0016	0.0455	-1.23	6.82	7.12
	17756756	arrestin, beta 2	Arrb2	0.001	0.0345	-1.76	3.17	3.98
	17788192	aryl hydrocarbon receptor nuclear translocator-like 2	Arntl2	0.0003	0.0178	-1.47	2.69	3.24
	17738779	arylacetamide deacetylase	Aadac	0.0001	0.0102	1.78	6.68	5.85
	17640331	asparaginase like 1	Asrgl1	1.7e-08	3.69e-05	-3.38	3.92	5.68
	17805737	aspartate-beta-hydroxylase	Asph	7.48e-05	0.0074	-1.32	4.97	5.37
	17711611	aspartylglucosaminidase	Aga	8.21e-05	0.008	-1.53	5.56	6.18
	17808073	astrotactin 2	Astn2	0.0016	0.0459	1.73	3.17	2.39
	17623615	atlastin GTPase 3	Atl3	4.58e-05	0.0054	-1.51	7.55	8.14
	17660414	ATP synthase, H+ transporting, mitochondrial Fo complex, subunit C1 (subunit 9)	Atp5g1	0.0002	0.0152	1.54	6.24	5.61
	17689729	ATPase, aminophospholipid transporter (APLT), class I, type 8A, member 1	Atp8a1	0.0012	0.0384	-1.83	5.23	6.11
	17694239	ATPase, class V, type 10D	Atp10d	0.0008	0.0325	-1.28	3.91	4.27
	17711188	ATPase, H transporting, lysosomal V1 subunit B2	Atp6v1b2	2.94e-05	0.0042	-1.62	5.29	5.99
	17783366	ATPase, H+ transporting V0 subunit e2	Atp6v0e2	0.0002	0.0127	-1.61	4.87	5.56
	17651125	ATPase, H+ transporting, lysosomal V0 subunit A1	Atp6v0a1	0.0003	0.0188	-1.36	5.76	6.21
	17662748	ATP-binding cassette, subfamily A (ABC1), member 8	Abca8	0.0005	0.0252	-1.69	3.29	4.05
	17781129	ATP-binding cassette, subfamily B (MDR/TAP), member 1B	Abcb1b	1.06e-05	0.0021	7.01	6.94	4.13
	17781157	ATP-binding cassette, subfamily B (MDR/TAP), member 4	Abcb4	3.73e-06	0.0012	-2.18	7.33	8.46
	17705225	ATP-binding cassette, subfamily C (CFTR/MRP), member 4	Abcc4	0.0014	0.0431	-1.24	3.49	3.8
	17875077	ATP-binding cassette, subfamily D (ALD), member 1	Abcd1	0.0004	0.0211	-1.22	5.56	5.85
	17840244	ATP-binding cassette, subfamily D (ALD), member 2	Abcd2	0.0004	0.02	1.53	2.47	1.85
	17630742	Axl receptor tyrosine kinase	Axl	0.0011	0.0366	-1.63	5.45	6.15
	17785849	basic helix-loop-helix family, member e40	Bhlhe40	0.0005	0.0244	2.29	8.07	6.87
	17677052	B-cell CLL/lymphoma 7B	Bcl7b	0.0002	0.0125	1.25	6.77	6.45
	17621224	Bcl2-associated athanogene 3	Bag3	0.0011	0.0367	-1.43	5.68	6.2
	17730428	beta-carotene oxygenase 1	Bco1	0.0001	0.0098	-1.59	5.61	6.28
	17852258	beta-carotene oxygenase 2; testis expressed 12	Bco2; Tex12	9.01e-06	0.0019	1.58	6.2	5.53
	17744301	betaine-homocysteine S-methyltransferase	Bhmt	0.0001	0.0103	-1.32	11.05	11.45
	17626005	beta-transducin repeat containing E3 ubiquitin protein ligase	Btrc	6.66e-05	0.0069	-1.55	5.04	5.67
	17875011	biglycan	Bgn	0.0003	0.0187	-1.39	8	8.47
	17807217	bile acid CoA:amino acid N-acyltransferase	Baat	0.0012	0.0403	-1.39	9.49	9.96
	17719081	biphenyl hydrolase-like (serine hydrolase)	Bphl	0.0004	0.0201	1.27	7.3	6.96
	17659172	bleomycin hydrolase	Blmh	5.63e-06	0.0015	-1.54	5.2	5.82
	17626209	BLOC-1 related complex subunit 7	Borcs7	1.75e-05	0.0029	1.74	6.57	5.77
	17717361	BMI1 proto-oncogene, polycomb ring finger	Bmi1	0.0002	0.0127	-1.38	5.69	6.15
	17746022	brain abundant, membrane attached signal protein 1	Basp1	0.0013	0.0418	1.28	4.25	3.89
	17846309	branched chain keto acid dehydrogenase E1, beta polypeptide	Bckdhb	0.0005	0.0251	-1.28	6.72	7.07
	17677410	Bri3 binding protein	Bri3bp	0.0004	0.0227	-1.61	3.89	4.58
	17634559	BTB (POZ) domain containing 1	Btbd1	0.0006	0.0278	1.25	7.39	7.06
	17819208	BTB (POZ) domain containing 6	Btbd6	0.0019	0.049	-1.37	4.27	4.72
	17797315	cadherin 17	Cdh17	9.41e-11	1.17e-06	54.75	8.76	2.99
	17724958	cadherin 2	Cdh2	0.0006	0.0281	-1.51	7.99	8.59
	17643479	calcineurin-like phosphoesterase domain containing 1	Cpped1	0.0014	0.0431	-1.52	5.69	6.29
	17773924	calcitonin receptor-like	Calcrl	0.0009	0.034	-1.39	5.74	6.21
	17699369	calcium binding protein 39-like	Cab39l	0.0012	0.0394	-1.34	5.79	6.21
	17832085	calcium channel, voltage-dependent, beta 3 subunit	Cacnb3	0.0018	0.0481	1.41	2.81	2.31
	17639814	calpain 1, (mu/I) large subunit	Capn1	0.0008	0.0316	-1.68	3.93	4.69
	17749573	carbonic anhydrase 14	Car14	0.0013	0.042	1.65	5.67	4.95
	17746221	carbonic anhydrase 3	Car3	6.21e-05	0.0066	1.51	11.22	10.62
	17711396	carbonyl reductase 4	Cbr4	0.0007	0.0296	1.4	5.64	5.16
	17731269	carboxylesterase 2A [Source:RGD Symbol;Acc:708353]	Ces2a	1.08e-07	9.82e-05	3.99	8.15	6.15
	17626905	carboxylesterase 2C	Ces2c	0.0017	0.0461	-1.44	3.76	4.29
	17729203	carboxylesterase 2G	Ces2g	0.0002	0.0143	1.52	5.29	4.69
	17649187	carboxypeptidase D	Cpd	0.0002	0.0121	-1.33	6.38	6.79
	17828810	carboxypeptidase Q	Cpq	0.0006	0.0268	1.39	8.24	7.76
	17771128	carnitine O-acetyltransferase	Crat	2.33e-05	0.0035	-1.78	4.88	5.71
	17789192	carnitine O-octanoyltransferase	Crot	0.0011	0.0382	-1.68	8.42	9.17
	17622676	carnitine palmitoyltransferase 1a, liver	Cpt1a	0.0011	0.0366	-1.67	8.42	9.16
	17841822	caspase 12	Casp12	2.16e-10	1.18e-06	-9.9	2.31	5.61
	17841812	caspase 4, apoptosis-related cysteine peptidase	Casp4	5.9e-05	0.0063	-1.96	3.12	4.09
	17666980	catechol-O-methyltransferase	Comt	7.36e-06	0.0018	-1.69	9.86	10.62
	17807413	catenin (cadherin associated protein), alpha-like 1	Ctnnal1	5.01e-06	0.0014	-1.63	3.47	4.18
	17768916	cathepsin A	Ctsa	0.0015	0.0445	-1.28	8.46	8.81
	17618127	cathepsin C	Ctsc	0.0008	0.0323	-1.31	9.17	9.55
	17846515	cathepsin H	Ctsh	9.82e-05	0.0089	-1.22	9.22	9.51
	17713739	cathepsin L	Ctsl	9.67e-05	0.0089	-1.28	9.63	9.99
	17740865	cathepsin S	Ctss	0.0002	0.0147	-1.81	5.84	6.7
	17702733	CCAAT/enhancer binding protein (C/EBP), epsilon	Cebpe	0.0001	0.0096	1.31	3.17	2.79
	17787031	CD163 molecule	Cd163	0.0018	0.0487	-1.29	5.82	6.19
	17772517	CD302 molecule	Cd302	2.45e-06	0.0009	1.36	9.66	9.21
	17781011	CD36 molecule (thrombospondin receptor)	Cd36	1.67e-07	0.0001	9.78	7.09	3.8
	17780961	CD36 molecule (thrombospondin receptor)	Cd36	0.0003	0.0165	-1.75	2.46	3.27
	17794897	Cd4 molecule	Cd4	0.0001	0.0103	-1.65	6.31	7.04
	17668616	Cd47 molecule	Cd47	0.0003	0.0178	-1.39	6.75	7.22
	17739545	Cd5 molecule-like	Cd5l	1.63e-05	0.0028	-2.4	4.89	6.15
	17657767	Cd68 molecule	Cd68	0.0009	0.0342	-1.98	4.94	5.93
	17664107	Cd7 molecule	Cd7	0.0014	0.043	-1.3	3.72	4.1
	17622517	Cd81 molecule	Cd81	0.0002	0.0116	1.33	10.49	10.07
	17784380	CD8a molecule	Cd8a	0.0005	0.025	-2.01	2.89	3.9
	17777980	CD93 molecule	Cd93	0.0001	0.0102	-1.37	5.01	5.47
	17830429	CDC42 effector protein (Rho GTPase binding) 1	Cdc42ep1	0.0002	0.0152	-1.72	4.19	4.98
	17740786	CDC42 small effector 1	Cdc42se1	0.0018	0.0483	-1.56	4.23	4.87
	17643175	CDK2-associated, cullin domain 1	Cacul1	2.27e-05	0.0035	-1.21	5.79	6.07
	17692999	CDP-diacylglycerol synthase 1	Cds1	0.0007	0.0283	-2.16	3.52	4.64
	17775014	cell cycle associated protein 1	Caprin1	0.0017	0.0465	-1.24	7.5	7.81
	17845803	cell cycle progression 1	Ccpg1	9.78e-06	0.002	-1.31	6.07	6.45
	17733179	centromere protein T	Cenpt	0.0017	0.0462	1.3	2.65	2.28
	17776701	centrosomal protein 152	Cep152	0.0016	0.0458	1.4	4.4	3.92
	17669844	centrosomal protein 19	Cep19	0.0005	0.0246	-1.3	5.32	5.7
	17681832	cilia and flagella associated protein 126	Cfap126	6.2e-09	1.57e-05	-4.04	3.35	5.36
	17749555	circadian associated repressor of transcription	Ciart	0.0015	0.0444	1.48	3.41	2.85
	17700825	citrate lyase beta like	Clybl	7.61e-08	8.05e-05	-3.46	3.68	5.47
	17838659	cleavage and polyadenylation specific factor 1, 160kDa	Cpsf1	0.0012	0.0401	1.26	5.72	5.38
	17815004	cleavage and polyadenylation specific factor 3, 73kDa	Cpsf3	0.0018	0.0484	-1.31	5.33	5.72
	17699707	clusterin	Clu	7.46e-05	0.0074	-1.26	10.36	10.7
	17650576	coatomer protein complex, subunit zeta 2	Copz2	0.0009	0.0334	1.25	5.85	5.53
	17731578	coenzyme Q9	Coq9	9.13e-05	0.0085	1.72	6.5	5.72
	17724117	coiled-coil domain containing 68	Ccdc68	8.49e-05	0.0081	-1.96	2.52	3.49
	17829378	collectin sub-family member 10 (C-type lectin)	Colec10	4.6e-06	0.0014	-1.61	5.66	6.34
	17830336	COMM domain containing 5	Commd5	0.0008	0.0305	1.53	5.56	4.95
	17687773	complement component (3b/4b) receptor 1-like	Cr1l	1.29e-05	0.0024	-1.47	5.94	6.5
	17811640	complement component 1, q subcomponent, A chain	C1qa	1.27e-05	0.0024	-1.83	6.37	7.24
	17811631	complement component 1, q subcomponent, B chain	C1qb	0.0002	0.0129	-1.61	6.44	7.12
	17811636	complement component 1, q subcomponent, C chain	C1qc	0.0003	0.0163	-1.65	5.88	6.61
	17787068	complement component 1, r subcomponent	C1r	1.55e-05	0.0027	-1.57	9.26	9.92
	17794729	complement component 1, s subcomponent; similar to complement component 1, s subcomponent	C1s; RGD1561715	0.0004	0.0208	-1.44	8.89	9.41
	17683965	complement component 4 binding protein, beta	C4bpb	0.0017	0.0467	1.32	9.4	9
	17831864	contactin 1	Cntn1	0.0004	0.0208	1.28	2.43	2.07
	17778693	copine I	Cpne1	0.0001	0.011	-1.33	4.75	5.16
	17659111	coronin 6	Coro6	0.0017	0.0464	1.41	2.57	2.07
	17622875	coronin, actin-binding protein, 1B	Coro1b	0.0009	0.0332	-1.34	6.35	6.77
	17744382	corticotropin releasing hormone binding protein	Crhbp	0.0001	0.0101	1.3	2.36	1.98
	17664369	coxsackie virus and adenovirus receptor	Cxadr	0.0004	0.0217	-1.89	5.81	6.73
	17844027	crystallin, alpha B	Cryab	0.0006	0.0254	-2.96	2.93	4.49
	17647625	CTD nuclear envelope phosphatase 1	Ctdnep1	0.0002	0.0121	-1.51	4.85	5.45
	17877082	CTP synthase 2	Ctps2	0.0013	0.042	-1.57	4.87	5.52
	17792666	C-type lectin domain family 4, member F	Clec4f	0.0012	0.0383	-1.47	6.25	6.81
	17826024	CUGBP, Elav-like family member 5	Celf5	0.0004	0.0211	1.31	3.42	3.03
	17744859	cyclin-dependent kinase 7	Cdk7	0.0017	0.0466	-1.29	5.12	5.49
	17752186	cystathionine gamma-lyase	Cth	4.5e-05	0.0054	-1.84	10.44	11.32
	17813490	cysteine rich transmembrane BMP regulator 1 (chordin like)	Crim1	0.0016	0.0452	-1.65	5.33	6.05
	17841480	cysteine sulfinic acid decarboxylase	Csad	0.0003	0.0164	-2.55	6.16	7.51
	17815145	cytidine monophosphate (UMP-CMP) kinase 2, mitochondrial	Cmpk2	0.0002	0.0133	-1.47	2.98	3.53
	17772405	cytohesin 1 interacting protein	Cytip	0.0011	0.0382	-1.96	2.59	3.56
	17876099	cytochrome b-245, beta polypeptide	Cybb	0.0011	0.0382	-1.58	6	6.65
	17624043	cytochrome b561 family, member A3	Cyb561a3	5.33e-05	0.006	-1.88	4.52	5.43
	17642593	cytochrome P450, family 17, subfamily a, polypeptide 1	Cyp17a1	0.0001	0.0098	-2.75	5.3	6.76
	17614591	cytochrome P450, family 2, subfamily a, polypeptide 1	Cyp2a1	9.88e-05	0.0089	1.53	9.86	9.24
	17614602	cytochrome P450, family 2, subfamily a, polypeptide 2	Cyp2a2	2.21e-07	0.0002	3.35	9.45	7.71
	17614487	cytochrome P450, family 2, subfamily b, polypeptide 1	Cyp2b1	2.11e-06	0.0008	-8.36	3.67	6.73
	17867631	cytochrome P450, family 2, subfamily c, polypeptide 12	Cyp2c12	1.49e-05	0.0026	-7.57	4.98	7.9
	17641955	cytochrome P450, family 2, subfamily c, polypeptide 55-like	LOC100361492	0.0001	0.0096	-1.94	1.67	2.63
	17839498	cytochrome P450, family 2, subfamily d, polypeptide 3	Cyp2d3	2.38e-06	0.0009	1.52	10.32	9.71
	17839474	cytochrome P450, family 2, subfamily d, polypeptide 5	Cyp2d5	2.38e-08	4.19e-05	3.77	8.85	6.93
	17808734	cytochrome P450, family 2, subfamily j, polypeptide 3	Cyp2j3	0.0018	0.0481	-1.58	7.11	7.77
	17808722	cytochrome P450, family 2, subfamily j, polypeptide 4	Cyp2j4	1.44e-05	0.0025	-1.83	6.9	7.77
	17675730	cytochrome P450, family 3, subfamily a, polypeptide 2; cytochrome P450, family 3, subfamily a, polypeptide 23/polypeptide 1	Cyp3a2; Cyp3a23/3a1	9.71e-07	0.0004	-6.08	5.87	8.48
	17675747	cytochrome P450, family 3, subfamily a, polypeptide 23/polypeptide 1	Cyp3a23/3a1	7.27e-05	0.0073	-1.23	10.04	10.33
	17672324	cytochrome P450, family 3, subfamily a, polypeptide 9	Cyp3a9	4.21e-05	0.0052	2.2	7.48	6.35
	17809403	cytochrome P450, family 4, subfamily a, polypeptide 8	Cyp4a8	0.0007	0.0283	-3.77	2.19	4.1
	17809445	cytochrome P450, family 4, subfamily b, polypeptide 1	Cyp4b1	0.0008	0.0312	-1.45	4.74	5.28
	17746437	cytochrome P450, family 7, subfamily b, polypeptide 1	Cyp7b1	3.92e-07	0.0002	-3.6	4.37	6.22
	17655666	cytoplasmic FMR1 interacting protein 2	Cyfip2	6.67e-06	0.0017	-3.2	3.27	4.95
	17679606	cytoplasmic linker associated protein 1	Clasp1	0.0002	0.0118	-1.34	3.76	4.18
	17713990	cytotoxic T lymphocyte-associated protein 2 alpha	Ctla2a	0.0001	0.0101	-1.39	4.02	4.5
	17800357	Dab, reelin signal transducer, homolog 1 (Drosophila)	Dab1	0.0008	0.032	-1.82	3.07	3.94
	17624053	damage-specific DNA binding protein 1, 127kDa	Ddb1	0.0002	0.0151	-1.21	7.13	7.41
	17701712	DDHD domain containing 1	Ddhd1	1.16e-06	0.0005	2.1	4.41	3.34
	17806407	DEAD (Asp-Glu-Ala-Asp) box polypeptide 58	Ddx58	0.0003	0.0161	-1.72	5.75	6.53
	17736949	death-associated protein	Dap	0.0004	0.0211	-1.4	8.55	9.04
	17822573	dehydrogenase/reductase (SDR family) member 7	Dhrs7	4.03e-05	0.0051	-1.55	9.07	9.71
	17822564	dehydrogenase/reductase (SDR family) member 7-like; dehydrogenase/reductase (SDR family) member 7-like 1 [Source:RGD Symbol;Acc:1308036]	LOC100364391; Dhrs7l1	8.65e-08	8.23e-05	4.06	10.04	8.02
	17765071	delta-like 4 (Drosophila)	Dll4	0.0001	0.0097	1.58	4.56	3.9
	17666056	deltex 3 like, E3 ubiquitin ligase	Dtx3l	0.0002	0.0159	-1.83	5.43	6.31
	17790823	DENN/MADD domain containing 2A	Dennd2a	0.0014	0.0429	-1.35	3.19	3.62
	17845042	DENN/MADD domain containing 4A	Dennd4a	0.0009	0.0338	-1.78	5.9	6.74
	17697660	deoxyribonuclease 1-like 3	Dnase1l3	0.0001	0.0107	-1.77	6.57	7.39
	17751939	deoxyribonuclease II beta	Dnase2b	1.03e-05	0.0021	-3.06	3.07	4.68
	17721759	desmoglein 2	Dsg2	0.0006	0.0271	-1.57	6.94	7.59
	17725756	diaphanous-related formin 1	Diaph1	4.4e-05	0.0054	-1.49	6.24	6.81
	17735139	dihydrofolate reductase	Dhfr	0.0002	0.0116	2.46	7.02	5.72
	17837036	dihydropyrimidinase	Dpys	8.71e-05	0.0083	1.33	9.4	8.99
	17743347	dimethylarginine dimethylaminohydrolase 1	Ddah1	2.71e-06	0.001	-2.33	6.99	8.21
	17735192	dimethylglycine dehydrogenase	Dmgdh	2.57e-05	0.0038	-1.69	7.82	8.58
	17704895	DIS3 homolog, exosome endoribonuclease and 3-5 exoribonuclease	Dis3	0.0009	0.0336	-1.3	4.85	5.23
	17669887	discs, large homolog 1 (Drosophila)	Dlg1	0.0005	0.024	-1.27	5.78	6.12
	17687318	dispatched homolog 1 (Drosophila)	Disp1	9.72e-05	0.0089	1.61	4.72	4.04
	17650401	distal-less homeobox 3	Dlx3	0.0002	0.0136	1.33	3.85	3.44
	17852310	DIX domain containing 1	Dixdc1	0.0013	0.042	-1.37	3.73	4.18
	17852626	Dmx-like 2	Dmxl2	0.0006	0.027	-1.45	5.42	5.96
	17643006	DNA cross-link repair 1A	Dclre1a	0.0002	0.0132	-1.46	5.48	6.03
	17741769	DNA-damage regulated autophagy modulator 2	Dram2	0.0006	0.0263	-1.8	6.95	7.79
	17754887	DnaJ (Hsp40) homolog, subfamily C, member 12	Dnajc12	1.36e-05	0.0024	-2.6	5.26	6.64
	17696333	dopa decarboxylase (aromatic L-amino acid decarboxylase)	Ddc	0.0005	0.0234	1.56	5.53	4.88
	17695007	dopamine receptor D5	Drd5	0.0007	0.0299	1.22	2.82	2.54
	17632113	dpy-19-like 3 (C. elegans)	Dpy19l3	0.0006	0.026	-1.7	7	7.76
	17818750	dynein cytoplasmic 1 heavy chain 1	Dync1h1	0.0002	0.0147	-1.37	6.34	6.79
	17762836	dynein cytoplasmic 1 intermediate chain 2	Dync1i2	4.19e-05	0.0052	-1.42	5.49	6
	17646808	dynein, axonemal, heavy chain 9	Dnah9	8.92e-06	0.0019	1.38	3.22	2.76
	17855772	dystroglycan 1 (dystrophin-associated glycoprotein 1)	Dag1	0.0008	0.0313	-1.32	6.68	7.09
	17611024	ectonucleotide pyrophosphatase/phosphodiesterase 1	Enpp1	6.29e-07	0.0003	-1.52	7.51	8.11
	17857706	ectonucleotide pyrophosphatase/phosphodiesterase 4	Enpp4	4.32e-05	0.0053	-1.7	3.55	4.32
	17829719	EFR3 homolog A	Efr3a	0.0012	0.0391	-1.2	7.09	7.35
	17692039	EGF-containing fibulin-like extracellular matrix protein 1	Efemp1	0.0018	0.0486	-1.21	2.77	3.05
	17690509	Ellis van Creveld protein	Evc	1.29e-05	0.0024	-2.19	3.54	4.68
	17742626	ELOVL fatty acid elongase 6	Elovl6	0.0011	0.0379	1.53	3.04	2.43
	17760924	endonuclease G	Endog	1.98e-06	0.0007	2.02	4.15	3.14
	17734817	endoplasmic reticulum aminopeptidase 1	Erap1	0.0005	0.023	-1.38	6.33	6.79
	17735859	endothelial cell-specific molecule 1	Esm1	0.0002	0.0116	1.7	3	2.23
	17729126	endothelin receptor type A	Ednra	0.0019	0.0494	-1.82	2.88	3.74
	17705094	endothelin receptor type B	Ednrb	6.78e-07	0.0004	-2.12	6.38	7.46
	17804415	enolase 1, (alpha)	Eno1	0.0014	0.0427	1.37	4.35	3.9
	17638151	enoyl CoA hydratase, short chain, 1, mitochondrial	Echs1	0.0007	0.0302	1.46	9.02	8.47
	17881093	EP300 interacting inhibitor of differentiation 2B	Eid2b	0.0015	0.0436	1.28	2.54	2.18
	17782932	Eph receptor B6	Ephb6	0.0009	0.0335	1.78	3.94	3.11
	17800866	epidermal growth factor receptor pathway substrate 15	Eps15	3.19e-05	0.0044	-1.56	5.93	6.57
	17627433	epithelial cell transforming 2-like	Ect2l	0.0003	0.0188	1.45	3.16	2.63
	17687175	epoxide hydrolase 1, microsomal (xenobiotic)	Ephx1	1.69e-06	0.0007	1.72	9.96	9.17
	17622237	EPS8-like 2	Eps8l2	7.75e-06	0.0018	-1.75	5.87	6.67
	17735504	erbb2 interacting protein	Erbb2ip	0.0005	0.0237	-1.58	5.96	6.61
	17611516	estrogen receptor 1	Esr1	0.0012	0.0388	2.07	6.12	5.07
	17614234	ethylmalonic encephalopathy 1	Ethe1	0.0001	0.01	1.93	7.12	6.17
	17627881	ethylmalonyl-CoA decarboxylase 1	Echdc1	6.67e-06	0.0017	-3.89	2.76	4.72
	17620218	eukaryotic elongation factor-2 kinase	Eef2k	0.0008	0.0307	-1.86	4.7	5.6
	17722532	eukaryotic translation initiation factor 4E binding protein 3	Eif4ebp3	2.36e-05	0.0035	-2.91	4.64	6.18
	17749481	extracellular matrix protein 1	Ecm1	1.28e-06	0.0005	-1.51	7.54	8.13
	17681948	F11 receptor	F11r	0.0002	0.0122	-1.74	6.08	6.88
	17860545	family with sequence similarity 134, member A	Fam134a	0.0011	0.0379	-1.44	4.78	5.31
	17736778	family with sequence similarity 134, member B	Fam134b	0.0018	0.0481	2.26	7.93	6.75
	17707982	family with sequence similarity 149, member A	Fam149a	3.9e-06	0.0012	-2.3	4.78	5.98
	17800519	family with sequence similarity 151, member A	Fam151a	0.0005	0.023	1.25	2.57	2.25
	17789932	family with sequence similarity 3, member C	Fam3c	0.0012	0.0392	-1.43	4.74	5.26
	17814795	family with sequence similarity 49, member A	Fam49a	0.0006	0.0261	-1.4	4.46	4.95
	17658981	family with sequence similarity 58, member B	Fam58b	0.0008	0.0314	-1.4	3.14	3.63
	17740793	family with sequence similarity 63, member A	Fam63a	0.0014	0.0436	1.26	4.03	3.69
	17687960	family with sequence similarity 69, member A	Fam69a	0.0007	0.029	-1.83	5.3	6.17
	17623991	fatty acid desaturase 1	Fads1	5.17e-05	0.0059	-5.31	6.81	9.22
	17640406	fatty acid desaturase 2	Fads2	0.0005	0.0243	-2.61	8.49	9.87
	17656387	fatty acid hydroxylase domain containing 2	Faxdc2	0.0001	0.0101	-1.88	3.33	4.24
	17856141	F-box and leucine-rich repeat protein 2	Fbxl2	3.33e-05	0.0045	1.23	2.42	2.12
	17678397	F-box protein 21	Fbxo21	5.97e-07	0.0003	-2.2	6.23	7.37
	17812598	F-box protein 6	Fbxo6	0.0003	0.0165	-1.95	5.17	6.13
	17854117	f-box protein 9	Fbxo9	2.34e-05	0.0035	-1.78	6.36	7.19
	17749620	Fc fragment of IgG, high affinity Ia, receptor (CD64)	Fcgr1a	0.0002	0.0127	-1.82	4.21	5.08
	17681825	Fc fragment of IgG, low affinity IIIa, receptor	Fcgr3a	0.0005	0.0243	-1.84	3.19	4.07
	17861833	FERM, RhoGEF and pleckstrin domain protein 2	Farp2	0.0003	0.0196	1.42	6.37	5.86
	17726747	ferrochelatase	Fech	4.83e-05	0.0057	-1.44	7.17	7.7
	17725888	fibroblast growth factor 1 (acidic)	Fgf1	0.0001	0.0108	-2.22	4.02	5.17
	17637634	fibroblast growth factor receptor 2	Fgfr2	1.34e-05	0.0024	-2.53	5.45	6.79
	17865301	fibronectin 1	Fn1	0.001	0.0357	1.24	10.65	10.34
	17704470	fibronectin type III domain containing 3a	Fndc3a	0.0002	0.0119	-1.36	6.83	7.27
	17759203	FIG4 phosphoinositide 5-phosphatase	Fig4	0.0019	0.0493	1.55	6.24	5.61
	17623254	Finkel-Biskis-Reilly murine sarcoma virus (FBR-MuSV) ubiquitously expressed	Fau	0.0018	0.0483	-1.45	6.49	7.03
	17783861	FK506 binding protein 9	Fkbp9	0.0014	0.0436	-1.31	5.77	6.16
	17756639	FK506 binding protein-like	Fkbpl	0.0001	0.011	-1.4	3.39	3.87
	17741150	flavin containing monooxygenase 5	Fmo5	0.0003	0.0166	2.16	9.02	7.91
	17635403	folate receptor 2 (fetal)	Folr2	0.0018	0.0484	-1.58	3.68	4.34
	17771311	folylpolyglutamate synthase	Fpgs	0.0017	0.0467	1.59	5.58	4.91
	17781276	frizzled class receptor 1	Fzd1	0.0001	0.0096	2.08	4.11	3.05
	17654584	fumarylacetoacetate hydrolase domain containing 1	Fahd1	0.0007	0.0297	-2.12	4.77	5.85
	17730290	GABA(A) receptor-associated protein like 2	Gabarapl2	0.0005	0.0249	-1.3	6.06	6.44
	17663325	galactokinase 1	Galk1	0.0002	0.014	-1.81	6.18	7.04
	17850647	galactosidase, beta 1-like 2	Glb1l2	4.92e-07	0.0003	2.82	3.75	2.25
	17784506	gamma-glutamyl carboxylase	Ggcx	8.17e-06	0.0018	-1.4	6.51	6.99
	17705445	gamma-glutamylamine cyclotransferase	Ggact	0.0009	0.0334	1.44	4.4	3.87
	17703307	gap junction protein, beta 2	Gjb2	0.0003	0.0178	-2.15	5.6	6.7
	17643087	GDNF family receptor alpha 1	Gfra1	1.15e-10	1.17e-06	-9.32	2.91	6.13
	17794781	gene rich cluster, C10 gene	Grcc10	0.0011	0.037	1.51	5.6	5
	17752645	general transcription factor II H, polypeptide 4	Gtf2h4	0.0014	0.0431	-1.39	3.95	4.43
	17730442	gigaxonin	Gan	0.0002	0.0154	1.39	3.94	3.47
	17828451	glucosamine (N-acetyl)-6-sulfatase	Gns	0.0011	0.0374	1.23	8.33	8.04
	17806954	glucosamine (UDP-N-acetyl)-2-epimerase/N-acetylmannosamine kinase	Gne	7.23e-06	0.0017	2.78	8.09	6.62
	17785675	glucoside xylosyltransferase 2	Gxylt2	0.0017	0.0469	1.21	2.48	2.21
	17847682	glutaminyl-tRNA synthetase	Qars	9e-06	0.0019	-1.3	5.7	6.08
	17726352	glutaredoxin-like protein	LOC100174910	5.36e-05	0.006	-1.72	4.47	5.25
	17713337	glutathione peroxidase 1	Gpx1	7.6e-07	0.0004	1.81	8.86	8
	17846122	glutathione S-transferase alpha 4	Gsta4	0.0003	0.0172	1.67	6.29	5.56
	17846131	glutathione S-transferase alpha 5; glutathione S-transferase alpha 2	Gsta5; Gsta2	0.0002	0.0146	2.63	7.29	5.9
	17757895	glutathione S-transferase, theta 3	Gstt3	3.32e-06	0.0011	-4.83	6.75	9.02
	17877593	glycerol kinase	Gk	0.0006	0.0275	-1.48	7.82	8.39
	17731134	glyceronephosphate O-acyltransferase	Gnpat	0.001	0.0361	1.47	5.5	4.94
	17624305	glycine-N-acyltransferase-like 2	Glyatl2	0.0018	0.0479	1.49	7.79	7.22
	17725340	glycophorin C (Gerbich blood group)	Gypc	0.0017	0.0461	1.72	4.65	3.87
	17783481	glycoprotein (transmembrane) nmb	Gpnmb	6.58e-06	0.0017	1.25	5.7	5.38
	17681666	glycoprotein A33 (transmembrane)	Gpa33	2.63e-07	0.0002	-2.79	3.34	4.82
	17711575	glycoprotein m6a	Gpm6a	6.95e-07	0.0004	-5.74	2.43	4.95
	17714096	golgi membrane protein 1	Golm1	0.0007	0.0293	-1.83	5.37	6.24
	17680182	golgi transport 1A	Golt1a	5.87e-05	0.0063	-1.74	6.52	7.31
	17745295	granzyme A	Gzma	0.0009	0.033	-1.55	1.91	2.54
	17826449	guanidinoacetate N-methyltransferase	Gamt	2.88e-06	0.001	1.48	9.62	9.06
	17780950	guanine nucleotide binding protein (G protein), alpha inhibiting activity polypeptide 1	Gnai1	0.0001	0.0109	-1.78	2.82	3.65
	17845984	guanine nucleotide binding protein (G protein), beta 5	Gnb5	1.89e-05	0.0031	-1.94	2.01	2.97
	17688142	guanylate-binding protein 6-like	LOC102554096; LOC102554737	8.34e-05	0.008	-1.98	2.71	3.69
	17742955	H2A histone family, member Z	H2afz	0.0001	0.0112	1.75	6.3	5.49
	17676952	heat shock protein B1	Hspb1	0.001	0.0366	-2.62	6.24	7.63
	17745313	heat shock protein B3	Hspb3	0.0015	0.044	1.23	2.57	2.27
	17655123	hemoglobin, theta 1B	Hbq1b	0.0006	0.027	1.68	3.01	2.26
	17719497	histone cluster 1, H2ah	Hist1h2ah	0.0015	0.0436	1.5	2.49	1.91
	17719533	histone cluster 1, H2ao	Hist1h2ao	1.2e-05	0.0023	1.25	9.5	9.17
	17719511	histone cluster 1, H2bk	Hist1h2bk	5.5e-06	0.0015	4.65	7.88	5.66
	17795957	histone cluster 2, H4	Hist2h4a	0.0006	0.0271	-2.04	5.87	6.91
	17634541	homer scaffolding protein 2	Homer2	0.0008	0.0316	1.54	5.14	4.52
	17623637	HRAS-like suppressor family, member 5	Hrasls5	0.0013	0.0418	1.25	2.26	1.94
	17777602	hydroxyacid oxidase (glycolate oxidase) 1	Hao1	0.0018	0.0484	1.21	9.4	9.13
	17644392	hydroxyacyl glutathione hydrolase	Hagh	3.25e-06	0.0011	-1.84	7.25	8.13
	17621000	hydroxy-delta-5-steroid dehydrogenase, 3 beta- and steroid delta-isomerase 7	Hsd3b7	0.0008	0.0314	-1.37	6.91	7.36
	17801500	hydroxypyruvate isomerase	Hyi	0.0014	0.0436	1.41	6.48	5.99
	17688247	hydroxysteroid (17-beta) dehydrogenase 13	Hsd17b13	0.0006	0.0277	1.33	8.31	7.9
	17832836	hydroxysteroid (17-beta) dehydrogenase 6	Hsd17b6	6.37e-06	0.0016	2.22	5.86	4.71
	17687717	hydroxysteroid 11-beta dehydrogenase 1	Hsd11b1	0.001	0.0346	-1.52	8.93	9.53
	17832850	hydroxysteroid 17-beta dehydrogenase 6-like; hydroxysteroid 17-beta dehydrogenase 6-like [Source:RGD Symbol;Acc:2318336]	LOC100362350	4.3e-07	0.0003	2.24	9.79	8.62
	17799134	hydroxysteroid dehydrogenase like 2	Hsdl2	6.91e-05	0.0071	-1.58	6.62	7.29
	17690057	hypothetical LOC360998	LOC360998	0.0007	0.0283	1.49	3.59	3.01
	17757565	hypothetical protein LOC100365646; similar to keratin associated protein 10-10	LOC100365646; LOC689927	0.0009	0.0334	1.21	4.78	4.5
	17710189	hypothetical protein LOC680885	LOC680885	0.0013	0.0425	1.26	2.56	2.23
	17639279	hypothetical protein LOC689065	LOC689065	2.38e-08	4.19e-05	-2.5	3.03	4.35
	17754970	hypothetical protein LOC690899	MGC112715	0.0003	0.0168	-1.47	3.6	4.16
	17764446	hypothetical protein LOC691083	LOC691083	2.65e-06	0.0009	2.18	6.87	5.74
	17816622	hypoxia-inducible factor 1, alpha subunit (basic helix-loop-helix transcription factor)	Hif1a	9.3e-06	0.002	-1.3	6.9	7.28
	17667679	chaperonin containing Tcp1, subunit 8 (theta)	Cct8	0.0016	0.045	-1.32	6.75	7.15
	17659382	chemokine (C-C motif) ligand 5	Ccl5	0.001	0.0351	-1.63	4.8	5.51
	17659395	chemokine (C-C motif) ligand 6	Ccl6	0.0008	0.0321	-1.92	7.5	8.44
	17688717	chemokine (C-X-C motif) ligand 9	Cxcl9	0.0004	0.0201	-2.09	4.11	5.17
	17811464	chloride intracellular channel 4	Clic4	0.001	0.0347	-1.43	6.9	7.42
	17705940	choline dehydrogenase	Chdh	0.0006	0.0268	1.62	7.69	7
	17750298	choline/ethanolamine phosphotransferase 1	Cept1	0.0017	0.0461	-1.36	6.98	7.42
	17865742	chondroitin polymerizing factor	Chpf	0.0008	0.0317	-1.45	2.69	3.23
	17654814	chromosome transmission fidelity factor 18	Chtf18	0.0001	0.0113	1.33	2.91	2.5
	17691617	IKAROS family zinc finger 1	Ikzf1	0.0008	0.0319	-1.32	3.19	3.59
	17681674	immunoglobulin-like domain containing receptor 2	Ildr2	0.0006	0.0256	-1.47	3.16	3.72
	17791548	indolethylamine N-methyltransferase	Inmt	0.0004	0.02	-3.62	5.88	7.74
	17757514	inducible T-cell co-stimulator ligand	Icoslg	5.77e-06	0.0015	1.75	4.81	4
	17680869	influenza virus NS1A binding protein	Ivns1abp	0.0004	0.0203	1.36	8.73	8.28
	17858512	inositol polyphosphate-4-phosphatase, type I	Inpp4a	0.0014	0.0436	1.23	4.9	4.6
	17641768	insulin degrading enzyme	Ide	0.0001	0.0108	-1.26	7.57	7.9
	17683687	insulin induced gene 2	Insig2	0.0006	0.0274	-1.87	7.92	8.83
	17865965	insulin receptor substrate 1	Irs1	0.001	0.0357	-1.45	5.75	6.28
	17611871	insulin-like growth factor 2 receptor	Igf2r	0.0004	0.0211	-1.22	5.76	6.06
	17860300	insulin-like growth factor binding protein 2	Igfbp2	6.93e-05	0.0071	-3.27	4.39	6.1
	17815945	insulinoma-associated 2	Insm2	0.0012	0.0385	1.32	4.17	3.77
	17860998	integral membrane protein 2C	Itm2c	1.9e-07	0.0001	-1.53	5.04	5.65
	17661913	integrin, alpha 2B	Itga2b	0.0002	0.0152	-1.45	3.37	3.91
	17669524	integrin, beta 5	Itgb5	8.8e-05	0.0083	-1.36	5.96	6.4
	17619304	integrin-linked kinase	Ilk	0.0004	0.0211	-1.46	6.06	6.6
	17706052	inter-alpha-trypsin inhibitor heavy chain family, member 4	Itih4	1.17e-05	0.0023	1.39	10.94	10.46
	17842370	intercellular adhesion molecule 1	Icam1	0.0014	0.0431	1.43	6.56	6.05
	17622112	interferon induced transmembrane protein 1	Ifitm1	0.0005	0.0238	-1.8	6.49	7.33
	17638596	interferon induced transmembrane protein 10	Ifitm10	9.85e-05	0.0089	1.38	3.66	3.2
	17638220	interferon induced transmembrane protein 3	Ifitm3	3.35e-05	0.0045	-2.04	5.43	6.45
	17772719	interferon induced with helicase C domain 1	Ifih1	1.33e-05	0.0024	-1.67	5.37	6.11
	17638314	interferon regulatory factor 7	Irf7	1.26e-09	3.84e-06	-3.07	3.48	5.1
	17698887	interferon regulatory factor 9	Irf9	0.0015	0.0436	-1.42	5.03	5.53
	17625123	interferon-induced protein with tetratricopeptide repeats 1	Ifit1	7.67e-06	0.0018	-2.71	2.33	3.77
	17625115	interferon-induced protein with tetratricopeptide repeats 2	Ifit2	0.0018	0.0481	-2.12	3.35	4.43
	17735754	interleukin 6 signal transducer	Il6st	0.0003	0.0179	-1.26	8.88	9.22
	17846102	intestinal cell kinase	Ick	0.0007	0.0298	-1.6	5.75	6.43
	17786329	intraflagellar transport 122	Ift122	0.0008	0.0303	-1.46	2.77	3.32
	17819132	inverted formin, FH2 and WH2 domain containing	Inf2	6.36e-08	7.2e-05	1.87	4.85	3.94
	17678888	iron-sulfur cluster assembly enzyme	Iscu	0.0012	0.0383	1.23	8.19	7.89
	17731937	iroquois homeobox 5	Irx5	0.0014	0.043	1.48	4.03	3.47
	17813404	ISG15 ubiquitin-like modifier	Isg15	0.0002	0.0128	-1.47	1.95	2.5
	17634240	isocitrate dehydrogenase 2 (NADP+), mitochondrial	Idh2	5.03e-05	0.0058	-2.35	6.56	7.79
	17777229	isocitrate dehydrogenase 3 (NAD+) beta	Idh3B	0.0005	0.0236	1.26	8.42	8.08
	17839186	Josephin domain containing 1	Josd1	0.0006	0.0266	-1.57	4.55	5.2
	17646320	jumonji domain containing 4	Jmjd4	0.0018	0.0484	1.44	3.2	2.67
	17728638	jun B proto-oncogene	Junb	0.0011	0.037	2.84	5.83	4.32
	17661334	junction plakoglobin	Jup	0.0004	0.0197	-1.39	6.13	6.61
	17862411	K(lysine) acetyltransferase 2B	Kat2b	0.0002	0.0137	-1.55	6.2	6.83
	17862782	kelch domain containing 3	Klhdc3	0.0011	0.0366	-1.23	6.15	6.44
	17714247	kelch-like family member 3	Klhl3	0.0011	0.0379	1.25	2.9	2.58
	17660981	keratin 10, type I	Krt10	4.65e-06	0.0014	-1.65	2.17	2.88
	17664499	keratin associated protein 13-1	Krtap13-1	0.0007	0.0293	1.31	2.43	2.04
	17836999	Kruppel-like factor 10	Klf10	0.0019	0.0492	2.24	5.85	4.68
	17704924	Kruppel-like factor 12	Klf12	0.0018	0.0484	-1.53	6.98	7.59
	17682317	kynurenine 3-monooxygenase (kynurenine 3-hydroxylase)	Kmo	0.0009	0.0334	1.36	8.41	7.96
	17733691	lactate dehydrogenase D	Ldhd	0.0009	0.0338	1.36	6.03	5.58
	17618929	late endosomal/lysosomal adaptor, MAPK and MTOR activator 1	Lamtor1	0.0016	0.046	-1.25	6.3	6.62
	17852378	layilin	Layn	0.0002	0.0117	-1.44	2.2	2.73
	17748270	lecithin-retinol acyltransferase (phosphatidylcholine-retinol-O-acyltransferase)	Lrat	0.0001	0.0098	-1.61	5.75	6.43
	17663823	lectin, galactoside-binding, soluble, 3 binding protein	Lgals3bp	1.99e-05	0.0032	-2.43	4.17	5.45
	17716360	lectin, galactoside-binding, soluble, 8	Lgals8	0.0001	0.0112	-1.63	7.02	7.73
	17658989	lectin, galactoside-binding, soluble, 9	Lgals9	0.0005	0.023	-1.88	6.04	6.95
	17823942	legumain	Lgmn	0.0002	0.0116	-1.88	6.92	7.83
	17675933	lemur tyrosine kinase 2	Lmtk2	0.0008	0.0323	-1.31	6.19	6.58
	17799529	leucine rich adaptor protein 1-like	Lurap1l	0.001	0.0366	1.97	6.8	5.82
	17740628	leucine rich repeat and Ig domain containing 4; RAR-related orphan receptor C	Lingo4; Rorc	0.0002	0.0129	1.67	6.48	5.74
	17771374	leucine rich repeat and sterile alpha motif containing 1	Lrsam1	0.0007	0.0283	1.33	2.48	2.07
	17821689	leucine-rich single-pass membrane protein 1	Lsmem1	0.0017	0.0467	1.32	2.3	1.9
	17714304	leukocyte cell-derived chemotaxin 2	Lect2	0.0003	0.0184	-1.42	5.96	6.46
	17827561	leukotriene A4 hydrolase	Lta4h	0.0014	0.0431	-1.3	5.02	5.4
	17649467	ligase III, DNA, ATP-dependent	Lig3	0.0004	0.0196	-1.53	4.75	5.36
	17722103	LIM and senescent cell antigen like domains 2	Lims2	0.0004	0.0203	-1.79	6.03	6.87
	17650730	LIM and SH3 protein 1	Lasp1	0.0001	0.0096	-1.53	7.4	8.01
	17752130	LIM homeobox 8	Lhx8	1.95e-07	0.0001	2.28	5.02	3.83
	17780296	limb development membrane protein 1	Lmbr1	0.0001	0.0093	-1.88	4.36	5.28
	17644615	lipase maturation factor 1	Lmf1	0.0002	0.013	-1.55	5.58	6.22
	17853843	lipase, hepatic	Lipc	7.08e-05	0.0072	1.4	9.53	9.05
	17771287	lipocalin 2	Lcn2	0.0016	0.0448	-1.72	2.84	3.62
	17711208	lipoprotein lipase	Lpl	0.0005	0.0251	-1.61	4.06	4.75
	17656078	liver-expressed antimicrobial peptide 2	Leap2	0.001	0.0357	2.01	6.55	5.55
	17632012	low density lipoprotein receptor-related protein 3	Lrp3	0.0002	0.0126	1.54	6.9	6.27
	17728171	LRRGT00080 [Source:RGD Symbol;Acc:1564453]	LOC501233	6.38e-08	7.2e-05	2.39	8.52	7.26
	17829943	lymphocyte antigen 6 complex, locus E	Ly6e	9.86e-06	0.002	-2.76	5.08	6.55
	17718992	lymphocyte antigen 86	Ly86	0.0007	0.03	-1.55	3.85	4.48
	17644950	lymphocyte cytosolic protein 2	Lcp2	5.28e-05	0.006	-1.46	4.86	5.41
	17788131	LYR motif containing 5	Lyrm5	0.0005	0.024	-2.29	4.87	6.06
	17792158	lysine (K)-specific demethylase 3A	Kdm3a	0.0006	0.0281	-1.42	4.81	5.31
	17626511	LysM, putative peptidoglycan-binding, domain containing 3	Lysmd3	0.0008	0.0316	-1.36	7.05	7.49
	17735006	LysM, putative peptidoglycan-binding, domain containing 3	Lysmd3	0.0015	0.0437	-1.41	5.95	6.44
	17699849	lysyl oxidase-like 2 [Source:RGD Symbol;Acc:1308435]	Loxl2	9.13e-05	0.0085	-1.56	2.71	3.35
	17708162	macrophage scavenger receptor 1	Msr1	7.87e-06	0.0018	-1.37	6.09	6.55
	17861381	maestro heat-like repeat family member 2A; maestro heat-like repeat family member 2A [Source:MGI Symbol;Acc:MGI:3705228]	Mroh2a	0.0008	0.0314	1.22	2.81	2.53
	17653907	mahogunin ring finger 1, E3 ubiquitin protein ligase	Mgrn1	0.0003	0.0195	-1.42	5.44	5.95
	17807822	major urinary protein 5	Mup5	0.0011	0.0367	-1.54	9.52	10.14
	17618154	malic enzyme 3, NADP(+)-dependent, mitochondrial	Me3	0.001	0.0366	-1.25	2.2	2.53
	17624985	mannose-binding lectin (protein C) 2	Mbl2	0.0005	0.0243	-1.41	7.24	7.74
	17862033	mannosidase, alpha, class 2A, member 1	Man2a1	0.0005	0.0243	-1.28	7.45	7.81
	17642279	MARVEL domain containing 1	Marveld1	4.23e-08	5.85e-05	3.94	5.16	3.18
	17841858	matrix metallopeptidase 12	Mmp12	3.14e-05	0.0044	1.42	2.55	2.05
	17631108	mediator complex subunit 29	Med29	0.0001	0.0108	-1.39	5.15	5.62
	17719197	membrane bound O-acyltransferase domain containing 1	Mboat1	0.0008	0.0323	-1.75	3.92	4.73
	17624178	membrane-spanning 4-domains, subfamily A, member 6A	Ms4a6a	7.1e-06	0.0017	-2.75	4.49	5.95
	17640727	membrane-spanning 4-domains, subfamily A, member 6B-like; membrane-spanning 4-domains, subfamily A, member 6B	Ms4a6bl; Ms4a6b	0.0003	0.0165	-1.44	4.74	5.27
	17781681	MET proto-oncogene, receptor tyrosine kinase	Met	6.23e-06	0.0016	-1.29	6.58	6.95
	17735011	metallo-beta-lactamase domain containing 2	Mblac2	4.48e-05	0.0054	-2.23	4.07	5.23
	17746880	methylcrotonoyl-CoA carboxylase 1 (alpha)	Mccc1	0.0002	0.0136	1.23	6.27	5.98
	17804145	methylenetetrahydrofolate reductase (NAD(P)H)	Mthfr	0.0009	0.0342	-1.47	4.07	4.62
	17707485	methylsterol monooxygenase 1	Msmo1	0.0004	0.0203	-2.75	5.41	6.87
	17788304	methyltransferase like 20	Mettl20	0.0003	0.0161	-2.04	2.2	3.23
	17833129	methyltransferase like 7B	Mettl7b	0.0002	0.0136	-1.54	9.17	9.79
	17638312	microRNA 210	Mir210	0.0015	0.0436	1.29	5.43	5.06
	17689947	microRNA 328b	Mir328b	0.0015	0.0436	1.55	3.85	3.22
	17672246	microRNA 339	Mir339	0.0003	0.0196	1.25	3.95	3.62
	17652676	microRNA 3577; similar to mKIAA0195 protein	Mir3577; RGD1309310	0.0017	0.0463	1.31	4.16	3.76
	17714888	microRNA let-7a-1	Mirlet7a1	0.0011	0.0382	1.62	3.42	2.73
	17738441	microsomal glutathione S-transferase 2	Mgst2	0.0016	0.0459	1.39	7.2	6.72
	17876898	midline 1	Mid1	0.0006	0.0272	-2.06	3.13	4.17
	17634095	milk fat globule-EGF factor 8 protein	Mfge8	2.96e-06	0.001	-1.42	7.09	7.59
	17717038	minichromosome maintenance 10 replication initiation factor	Mcm10	1.67e-05	0.0028	7.13	6.01	3.17
	17688288	mitogen activated protein kinase 10	Mapk10	0.0003	0.016	-1.34	2.22	2.65
	17774657	mitogen-activated protein kinase 8 interacting protein 1	Mapk8ip1	4.32e-05	0.0053	-1.6	4	4.68
	17757316	mitochondrial carrier 1	Mtch1	0.0006	0.0254	-1.38	6.14	6.6
	17811811	mitochondrial inner membrane organizing system 1	Minos1	0.0004	0.0204	-1.8	6.12	6.97
	17611835	mitochondrial ribosomal protein L18	Mrpl18	0.001	0.0363	-1.82	4.8	5.67
	17842358	mitochondrial ribosomal protein L4	Mrpl4	8.91e-07	0.0004	2.17	6.75	5.64
	17635267	mitochondrial ribosomal protein L48	Mrpl48	0.0014	0.0436	1.43	4.88	4.36
	17733638	mixed lineage kinase domain-like	Mlkl	0.0011	0.0369	-1.6	3.54	4.21
	17721926	molybdenum cofactor sulfurase	Mocos	5.88e-05	0.0063	-1.41	3.26	3.76
	17671987	monocyte to macrophage differentiation-associated 2	Mmd2	0.0012	0.039	4.29	4.5	2.4
	17686922	mortality factor 4 like 1	Morf4l1	0.0009	0.0334	-1.34	4.96	5.38
	17872173	motile sperm domain containing 2	Mospd2	1.07e-05	0.0021	-1.5	5.18	5.76
	17633917	multiple C2 domains, transmembrane 2	Mctp2	0.0009	0.0342	-1.82	3.22	4.08
	17726085	mutated in colorectal cancers	Mcc	0.0002	0.0116	-2.02	4.98	6
	17611535	myc target 1	Myct1	0.0008	0.0307	-1.45	3.67	4.2
	17686884	myeloid cell nuclear differentiation antigen	Mnda	0.0002	0.012	-1.57	2.56	3.21
	17648640	myosin IC	Myo1c	0.0006	0.0262	-1.61	3.6	4.29
	17785965	myotubularin related protein 14; copine family member IX	Mtmr14; Cpne9	0.0007	0.0293	-1.42	5.03	5.53
	17649989	myotubularin related protein 4	Mtmr4	0.0014	0.0429	-1.4	5.32	5.8
	17668239	myxovirus (influenza virus) resistance 1	Mx1	6.72e-05	0.007	-1.59	2.35	3.02
	17664996	myxovirus (influenza virus) resistance 2	Mx2	2.48e-08	4.19e-05	-4.08	3.41	5.44
	17774983	N-acetyltransferase 10 (GCN5-related)	Nat10	1.5e-05	0.0026	1.39	4.79	4.32
	17641563	N-acylsphingosine amidohydrolase (non-lysosomal ceramidase) 2	Asah2	1.02e-06	0.0005	-1.36	2.41	2.85
	17642368	NADH dehydrogenase (ubiquinone) 1 beta subcomplex 8	Ndufb8	8.31e-05	0.008	1.67	7.01	6.27
	17770205	NADPH dependent diflavin oxidoreductase 1	Ndor1	0.0004	0.0222	-1.47	3.48	4.04
	17788534	negative regulator of ubiquitin-like proteins 1	Nub1	0.0002	0.0145	-1.37	5.63	6.09
	17845733	neural precursor cell expressed, developmentally down-regulated 4, E3 ubiquitin protein ligase	Nedd4	0.0005	0.0228	-1.28	8.58	8.94
	17852742	neuregulin 4	Nrg4	0.0017	0.0469	5.13	5.29	2.93
	17676561	neurexophilin and PC-esterase domain family, member 4	Nxpe4	0.0001	0.0091	-4.35	1.33	3.45
	17744990	neurolysin (metallopeptidase M3 family)	Nln	4.26e-05	0.0053	1.57	6	5.35
	17815693	neuronal cell adhesion molecule	Nrcam	0.0005	0.0244	1.48	2.22	1.66
	17815869	neuronal PAS domain protein 3	Npas3	0.0004	0.0218	1.27	4.13	3.78
	17867826	neurturin	Nrtn	2.26e-05	0.0035	1.38	3.98	3.51
	17846823	nicotinamide nucleotide adenylyltransferase 3	Nmnat3	0.0019	0.049	1.26	4.98	4.65
	17815374	nicotinamide phosphoribosyltransferase	Nampt	0.0017	0.0466	2.1	7.04	5.97
	17823218	Niemann-Pick disease, type C2	Npc2	0.0014	0.043	-1.3	7.47	7.85
	17691208	nipsnap homolog 1 (C. elegans)	Nipsnap1	4.3e-05	0.0053	1.25	8.84	8.51
	17665236	nitrilase family, member 2	Nit2	1.26e-05	0.0024	1.31	9.76	9.37
	17772123	N-myc (and STAT) interactor [Source:RGD Symbol;Acc:1311721]	Nmi	0.0006	0.0268	1.41	5.45	4.95
	17720884	N-myristoyltransferase 2	Nmt2	3e-06	0.001	-2.44	1.9	3.19
	17770675	notch 1	Notch1	0.0009	0.034	1.25	4.89	4.58
	17759817	Notch-regulated ankyrin repeat protein	Nrarp	0.0012	0.0393	1.32	2.96	2.57
	17663967	NPL4 homolog, ubiquitin recognition factor	Nploc4	0.0006	0.0279	-1.27	6.6	6.94
	17827193	NUAK family, SNF1-like kinase, 1	Nuak1	4.98e-05	0.0058	1.86	5.19	4.3
	17681850	nuclear receptor subfamily 1, group I, member 3	Nr1i3	1.16e-05	0.0023	-3.92	5.06	7.04
	17633908	nuclear receptor subfamily 2, group F, member 2	Nr2f2	0.0002	0.0153	-1.31	5.89	6.28
	17827278	nuclear transcription factor-Y beta	Nfyb	0.0003	0.0184	1.85	6.24	5.35
	17876447	nudix (nucleoside diphosphate linked moiety X)-type motif 11; nudix (nucleoside diphosphate linked moiety X)-type motif 10	Nudt11; Nudt10	4.77e-06	0.0014	-2.77	4.55	6.02
	17632093	nudix (nucleoside diphosphate linked moiety X)-type motif 19	Nudt19	0.0004	0.0212	-1.52	5.86	6.47
	17774208	olfactory receptor 551	Olr551	0.0004	0.0217	2.28	3.35	2.16
	17854149	oocyte expressed protein	Ooep	5.45e-06	0.0015	-3.35	2.17	3.92
	17876063	ornithine carbamoyltransferase	Otc	4.2e-08	5.85e-05	1.94	8.68	7.72
	17718561	osteoglycin	Ogn	1.33e-05	0.0024	-1.54	5.44	6.07
	17691375	oxoglutarate (alpha-ketoglutarate) dehydrogenase (lipoamide)	Ogdh	0.0002	0.0123	-1.49	7.3	7.88
	17809291	oxysterol binding protein-like 9	Osbpl9	2.66e-05	0.0039	-1.8	6.87	7.72
	17676796	paired immunoglobulin-like type 2 receptor alpha-like; paired immunoglobin-like type 2 receptor alpha [Source:RGD Symbol;Acc:1562847]	LOC100910669; Pilra	3.24e-05	0.0045	-1.55	5.31	5.95
	17750972	palmdelphin	Palmd	0.0015	0.0436	-1.48	7.38	7.95
	17801781	palmitoyl-protein thioesterase 1	Ppt1	0.0007	0.0285	-1.62	5.35	6.05
	17766447	pantothenate kinase 2	Pank2	9.01e-07	0.0004	-2.22	5.06	6.21
	17628529	parkin RBR E3 ubiquitin protein ligase	Park2	2.98e-06	0.001	2.73	3.9	2.45
	17831256	parvin, beta	Parvb	0.0002	0.0118	-1.69	4.92	5.67
	17678639	paxillin	Pxn	0.0005	0.0239	-1.26	5.66	5.99
	17741117	PDZ domain containing 1	Pdzk1	0.0004	0.0225	-1.53	5.25	5.86
	17745324	pelota homolog (Drosophila)	Pelo	0.0011	0.0366	-1.46	4.61	5.16
	17792222	Pentatricopeptide repeat domain 3	Ptcd3	1.05e-06	0.0005	2.16	8.74	7.62
	17834262	peptidoglycan recognition protein 2	Pglyrp2	9.74e-06	0.002	1.61	9	8.31
	17861938	peptidylglycine alpha-amidating monooxygenase	Pam	0.0009	0.0329	-1.31	6.55	6.94
	17827472	peptidyl-prolyl cis-trans isomerase A-like	LOC100909955	0.0009	0.0329	1.34	3.26	2.83
	17627354	peroxisomal biogenesis factor 3	Pex3	0.0003	0.0167	1.48	5.77	5.2
	17665321	PEST proteolytic signal containing nuclear protein	Pcnp	2.79e-05	0.004	1.44	7.34	6.81
	17675196	PET100 homolog	Pet100	1.56e-05	0.0027	2.18	4.58	3.46
	17771581	PHD finger protein 19	Phf19	1.04e-05	0.0021	2.07	3.97	2.92
	17829748	PHD finger protein 20-like 1	Phf20l1	0.0013	0.0415	1.3	6.19	5.81
	17721997	phosphatidylinositol 3-kinase, catalytic subunit type 3	Pik3c3	8e-08	8.05e-05	2.72	7.05	5.6
	17743546	phosphatidylinositol glycan anchor biosynthesis, class K	Pigk	0.0004	0.0203	-1.26	5.53	5.87
	17682112	phosphatidylinositol glycan anchor biosynthesis, class M	Pigm	8.49e-05	0.0081	-1.42	5.8	6.31
	17683409	phosphatidylinositol glycan anchor biosynthesis, class N	Pign	0.0004	0.0222	-1.37	6.2	6.65
	17666279	phosphatidylinositol glycan anchor biosynthesis, class X	Pigx	0.0003	0.0164	-1.76	5.46	6.28
	17836459	phosphatidylinositol-5-phosphate 4-kinase, type II, gamma	Pip4k2c	0.0003	0.0179	-1.35	4.78	5.21
	17787979	phosphodiesterase 3A, cGMP inhibited	Pde3a	0.0012	0.0391	-1.36	3.23	3.67
	17710854	phosphodiesterase 4C, cAMP-specific	Pde4c	0.0004	0.0197	1.33	3.82	3.42
	17727493	phosphodiesterase 4D, cAMP-specific	Pde4d	0.0008	0.0325	-1.31	3.22	3.61
	17735688	phosphodiesterase 4D, cAMP-specific	Pde4d	0.0006	0.0256	-1.9	6.27	7.2
	17800073	phosphoglucomutase 1	Pgm1	0.0006	0.0281	1.35	7.45	7.02
	17803509	phospholipase A2, group IIE	Pla2g2e	0.0015	0.0438	1.25	2.49	2.17
	17742648	phospholipase A2, group XIIA	Pla2g12a	4.59e-05	0.0054	-1.51	4.99	5.59
	17729646	phospholipase A2, group XV	Pla2g15	1.23e-06	0.0005	-2.95	5.28	6.84
	17623631	phospholipase A2, group XVI	Pla2g16	0.0001	0.0103	1.59	6.05	5.38
	17625392	phospholipase C, epsilon 1	Plce1	0.001	0.0345	-1.67	3.9	4.64
	17800410	phospholipid phosphatase 3	Plpp3	0.0004	0.0225	-1.45	7.95	8.49
	17750994	phospholipid phosphatase related 4	Plppr4	3.92e-05	0.005	1.54	2.82	2.2
	17846607	phospholipid scramblase 4	Plscr4	3.45e-05	0.0046	-1.27	3.22	3.57
	17621594	phospholysine phosphohistidine inorganic pyrophosphate phosphatase	Lhpp	2.29e-05	0.0035	-1.29	6.78	7.15
	17767212	phosphorylase, glycogen; brain	Pygb	0.0012	0.0395	-1.21	3.04	3.31
	17717140	phosphotriesterase related	Pter	3.02e-07	0.0002	-2.97	4.25	5.82
	17688426	placenta-specific 8	Plac8	0.0001	0.0108	-1.57	4.81	5.46
	17712517	plasminogen activator, tissue	Plat	1.36e-07	0.0001	-2.19	3.97	5.1
	17876460	plastin 3	Pls3	0.0002	0.0121	-1.58	6.49	7.15
	17694084	platelet derived growth factor receptor, alpha polypeptide	Pdgfra	3.53e-05	0.0047	-1.61	5.04	5.73
	17780993	platelet glycoprotein 4-like; similar to fatty acid translocase/CD36	LOC103690020; RGD1565355	0.0015	0.0438	1.59	2.58	1.92
	17642533	pleckstrin and Sec7 domain containing	Psd	0.0018	0.0477	1.22	2.71	2.42
	17783689	pleckstrin homology domain containing, family A (phosphoinositide binding specific) member 8	Plekha8	0.0007	0.029	-1.3	4.08	4.46
	17843494	poliovirus receptor-related 1	Pvrl1	3.55e-06	0.0011	-2.2	5.43	6.57
	17672014	poly (A) polymerase beta (testis specific)	Papolb	0.0003	0.0196	1.35	2.42	1.99
	17838530	poly (ADP-ribose) polymerase family, member 10	Parp10	0.0017	0.0473	-1.44	4.75	5.28
	17790773	poly (ADP-ribose) polymerase family, member 12	Parp12	1.96e-06	0.0007	-2.33	4.2	5.42
	17855374	poly (ADP-ribose) polymerase family, member 3	Parp3	3.46e-05	0.0046	-1.39	5.39	5.87
	17863242	polycystic kidney and hepatic disease 1	Pkhd1	3.75e-08	5.7e-05	-2.25	2.41	3.58
	17635226	polymerase (DNA-directed), delta 3, accessory subunit	Pold3	0.0005	0.0236	-1.58	5.78	6.44
	17807713	polypyrimidine tract binding protein 3	Ptbp3	0.0001	0.0098	-1.62	6.3	7
	17828879	POP1 homolog, ribonuclease P/MRP subunit	Pop1	0.0018	0.0477	-1.23	2.38	2.68
	17669104	popeye domain containing 2	Popdc2	5.18e-05	0.0059	-3.17	2.89	4.56
	17723007	potassium channel, calcium activated intermediate/small conductance subfamily N alpha, member 2	Kcnn2	2.42e-05	0.0036	2.57	4.42	3.06
	17727272	potassium channel, voltage gated modifier subfamily G, member 2	Kcng2	0.0016	0.0446	1.38	2.74	2.28
	17828900	potassium voltage-gated channel, modifier subfamily S, member 2	Kcns2	0.0005	0.0243	1.38	2.59	2.12
	17668296	PR domain containing 15	Prdm15	0.0019	0.0493	1.41	4.17	3.67
	17687143	presenilin 2	Psen2	0.0017	0.0471	-1.68	4.31	5.06
	17766478	prion protein	Prnp	3.6e-06	0.0011	-3.12	3.05	4.7
	17812522	procollagen-lysine, 2-oxoglutarate 5-dioxygenase 1	Plod1	0.0007	0.0294	-1.27	6.17	6.51
	17684311	proline/arginine-rich end leucine-rich repeat protein	Prelp	7.69e-05	0.0076	-2.42	5.44	6.71
	17853059	promyelocytic leukemia	Pml	6.51e-05	0.0069	-1.84	3.86	4.73
	17743671	prostaglandin E receptor 3 (subtype EP3)	Ptger3	0.0001	0.0115	-1.97	5.92	6.91
	17807657	prostaglandin reductase 1	Ptgr1	0.0017	0.047	-1.52	6.05	6.65
	17761738	prostaglandin-endoperoxide synthase 1	Ptgs1	0.0003	0.0188	-2.08	4.6	5.65
	17644128	protease, serine, 32	Prss32	4.99e-05	0.0058	2.01	4.19	3.18
	17673849	proteasome 26S subunit, non-ATPase 9	Psmd9	0.0009	0.0325	1.27	5.58	5.24
	17666095	protein disulfide isomerase family A, member 5	Pdia5	0.0008	0.0323	-1.38	7.12	7.59
	17613711	protein kinase D2	Prkd2	0.0018	0.0477	-1.24	3.79	4.1
	17773400	protein kinase, interferon inducible double stranded RNA dependent activator	Prkra	0.0003	0.0163	-1.91	3.91	4.84
	17814206	protein phosphatase, Mg2+/Mn2+ dependent, 1G	Ppm1g	0.0008	0.0314	-1.26	5.59	5.92
	17794763	protein tyrosine phosphatase, non-receptor type 6	Ptpn6	0.0017	0.047	-1.26	5.94	6.27
	17865691	protein tyrosine phosphatase, receptor type, N	Ptprn	0.0004	0.0211	1.67	4.64	3.89
	17708547	protein-O-mannose kinase	Pomk	0.0014	0.043	-1.6	4.27	4.95
	17684990	proteoglycan 4	Prg4	0.0003	0.0177	1.92	8.09	7.14
	17780652	pseudouridylate synthase 7	Pus7	0.0002	0.0154	1.29	4.02	3.65
	17677887	purinergic receptor P2X, ligand-gated ion channel 4	P2rx4	0.0006	0.0267	-1.33	6.52	6.93
	17677901	purinergic receptor P2X, ligand-gated ion channel, 7	P2rx7	4.42e-05	0.0054	1.53	4.64	4.03
	17686577	Purkinje cell protein 4-like 1	Pcp4l1	1.26e-07	0.0001	-8.92	3.09	6.25
	17625690	pyridine nucleotide-disulphide oxidoreductase domain 2	Pyroxd2	0.0013	0.0412	2.06	5.11	4.07
	17697648	pyruvate dehydrogenase (lipoamide) beta	Pdhb	0.0015	0.0436	1.33	6.78	6.36
	17665755	queuine tRNA-ribosyltransferase domain containing 1	Qtrtd1	0.0005	0.0243	1.39	3.09	2.61
	17685482	quiescin Q6 sulfhydryl oxidase 1	Qsox1	0.0001	0.0107	1.59	3.89	3.22
	17771643	RAB14, member RAS oncogene family	Rab14	0.0007	0.0283	-1.22	7.19	7.48
	17618286	RAB30, member RAS oncogene family	Rab30	0.0005	0.0228	-3.1	5.51	7.14
	17822008	Ral GTPase activating protein, alpha subunit 1 (catalytic); microRNA 3593	Ralgapa1; Mir3593	0.0006	0.0272	-1.21	3.69	3.97
	17733163	RAN binding protein 10	Ranbp10	0.0001	0.0107	-1.66	6.2	6.93
	17639262	ras homolog family member D	Rhod	0.0011	0.0382	-1.62	4.94	5.64
	17685687	RAS protein activator like 2	Rasal2	0.0008	0.0325	1.22	4.56	4.27
	17671858	ras-related C3 botulinum toxin substrate 1	Rac1	0.0005	0.0243	-1.23	8.89	9.2
	17801885	Ras-related GTP binding C	Rragc	0.0003	0.0184	-1.56	5.83	6.47
	17861575	receptor (G protein-coupled) activity modifying protein 1	Ramp1	0.0007	0.0286	-1.26	3.51	3.85
	17670074	receptor (chemosensory) transporter protein 4	Rtp4	0.0013	0.0423	-1.59	2.45	3.12
	17668285	receptor-interacting serine-threonine kinase 4	Ripk4	0.0007	0.0301	1.56	5.3	4.66
	17863031	regulator of calcineurin 2	Rcan2	1.02e-06	0.0005	-1.69	4.86	5.62
	17681025	regulator of G-protein signaling 16	Rgs16	0.0004	0.0204	4.01	9.33	7.33
	17684931	regulator of G-protein signaling 18	Rgs18	0.0009	0.0342	-1.63	2.94	3.65
	17769738	regulator of telomere elongation helicase 1	Rtel1	7.86e-08	8.05e-05	-2.85	3.4	4.91
	17731953	retinoblastoma-like 2	Rbl2	0.0017	0.0462	-1.25	6.32	6.65
	17747839	retinoic acid receptor responder (tazarotene induced) 1	Rarres1	0.0005	0.0251	-1.67	6.5	7.24
	17791198	retinoic acid receptor responder (tazarotene induced) 2	Rarres2	0.0003	0.0184	1.42	9.74	9.23
	17760470	retinoid X receptor alpha	Rxra	0.0018	0.0484	1.26	9.37	9.04
	17828757	retinol dehydrogenase 16 (all-trans)	Rdh16	6.15e-05	0.0065	-1.51	7.91	8.5
	17784549	retinol saturase (all trans retinol 13,14 reductase)	Retsat	9.35e-05	0.0086	1.2	10.61	10.34
	17636718	RGD1559600	RGD1559600	1.24e-05	0.0024	-4.15	5.93	7.98
	17777322	RGD1565616	RGD1565616	5.98e-05	0.0064	-1.95	4.66	5.62
	17651355	Rho family GTPase 2	Rnd2	3.98e-06	0.0012	2.33	6.37	5.15
	17627604	Rho GTPase activating protein 18	Arhgap18	0.0012	0.0385	-1.53	4.06	4.68
	17842928	Rho GTPase activating protein 32	Arhgap32	0.0004	0.0197	-1.58	3.45	4.11
	17738827	Rho guanine nucleotide exchange factor (GEF) 26	Arhgef26	0.0002	0.012	2.16	7.53	6.42
	17624418	riboflavin kinase	Rfk	3.69e-05	0.0048	-3.14	2.92	4.57
	17650742	ribosomal protein L19	Rpl19	8.77e-05	0.0083	1.32	7.71	7.3
	17656054	ribosomal protein L30	Rpl30	1.94e-07	0.0001	4.77	8.46	6.21
	17867251	ribosomal protein L5-like 1 [Source:RGD Symbol;Acc:1564051]	Rpl5l1	0.0016	0.045	-1.52	5.68	6.28
	17874161	ring finger protein 128, E3 ubiquitin protein ligase	Rnf128	0.0016	0.0453	-1.38	5.42	5.88
	17636230	ring finger protein 141	rnf141	0.0001	0.0097	1.47	7.06	6.5
	17803516	ring finger protein 186	Rnf186	0.0014	0.043	-4.02	3.07	5.07
	17653093	ring finger protein 213	Rnf213	7.84e-06	0.0018	-1.8	5	5.84
	17611150	ring finger protein 217	Rnf217	0.0001	0.0096	1.83	5.49	4.62
	17753738	ring finger protein 8, E3 ubiquitin protein ligase	Rnf8	0.0006	0.0281	1.7	5.16	4.39
	17721512	RIO kinase 3	Riok3	0.001	0.0344	1.33	6.97	6.56
	17772613	RNA binding motif, single stranded interacting protein 1	Rbms1	0.0008	0.0318	-1.53	4.09	4.7
	17708314	RNA binding protein with multiple splicing	Rbpms	0.0006	0.0265	-1.73	5.48	6.28
	17611232	R-spondin 3	Rspo3	0.0007	0.0283	-1.62	3.7	4.39
	17759507	RT1 class I, locus CE16	RT1-CE16	0.0014	0.043	-1.61	2.22	2.91
	17756290	RT1 class I, locus CE4	RT1-CE4	0.0008	0.0323	-1.92	2.34	3.28
	17756314	RT1 class I, locus CE4	RT1-CE4	3.53e-05	0.0047	-2.27	7.76	8.94
	17753138	RT1 class II, locus Da	RT1-Da	0.0012	0.0388	-1.34	5.75	6.18
	17740391	S100 calcium binding protein A13	S100a13	0.0001	0.0101	-1.48	3.42	3.98
	17682502	saccharopine dehydrogenase (putative)	Sccpdh	0.0012	0.04	-1.21	7.02	7.3
	17627119	SAM and SH3 domain containing 1	Sash1	9.09e-06	0.0019	-4.26	3.93	6.02
	17831240	SAMM50 sorting and assembly machinery component	Samm50	0.0002	0.0152	-1.51	5.74	6.34
	17864700	SATB homeobox 2	Satb2	0.0005	0.0236	1.45	2.53	2
	17670964	scaffolding protein involved in DNA repair	Spidr	0.0019	0.0492	1.68	7.25	6.5
	17695830	SEC14-like lipid binding 2	Sec14l2	0.0005	0.0228	-1.96	6.44	7.41
	17791462	secernin 1	Scrn1	6.61e-05	0.0069	-2.13	2.88	3.97
	17776744	SECIS binding protein 2-like	Secisbp2l	8.16e-05	0.008	-1.28	6.7	7.06
	17833676	secretory carrier membrane protein 4	Scamp4	0.0014	0.043	-1.37	4.71	5.17
	17690143	sel-1 suppressor of lin-12-like 3 (C. elegans)	Sel1l3	4.44e-05	0.0054	-1.7	3.43	4.2
	17749334	selenium binding protein 1	Selenbp1	0.001	0.0344	1.24	8.17	7.85
	17811400	selenoprotein N, 1	Sepn1	0.0004	0.0203	-2.21	3	4.15
	17788929	sema domain, immunoglobulin domain (Ig), short basic domain, secreted, (semaphorin) 3C	Sema3c	5.55e-05	0.0061	3.03	4.04	2.44
	17748690	sema domain, immunoglobulin domain (Ig), transmembrane domain (TM) and short cytoplasmic domain, (semaphorin) 4A	Sema4a	0.0001	0.0095	2.71	4.6	3.16
	17765662	sema domain, transmembrane domain (TM), and cytoplasmic domain, (semaphorin) 6D	Sema6d	0.0007	0.0294	-1.64	3.15	3.87
	17861820	septin 2	Sept2	0.0002	0.0136	-1.43	6.6	7.12
	17824097	serine (or cysteine) proteinase inhibitor, clade A, member 3M	Serpina3m	4e-11	1.17e-06	29.13	9.6	4.73
	17659910	serine carboxypeptidase 1	Scpep1	1.38e-06	0.0006	-1.65	6.62	7.35
	17779095	serine incorporator 3	Serinc3	0.0005	0.0244	-1.26	7.84	8.18
	17726058	serine peptidase inhibitor, Kazal type 3	Spink3	0.0002	0.0136	2.2	6.48	5.34
	17658578	serine racemase	Srr	8.01e-05	0.0079	1.26	8.09	7.75
	17824035	serpin peptidase inhibitor, clade A (alpha-1 antiproteinase, antitrypsin), member 6	Serpina6	0.0007	0.0303	1.47	9.25	8.7
	17878983	serpin peptidase inhibitor, clade A (alpha-1 antiproteinase, antitrypsin), member 7	Serpina7	0.0003	0.0181	-3.12	3.73	5.37
	17627802	serum/glucocorticoid regulated kinase 1	Sgk1	0.0002	0.0155	-1.69	5.21	5.96
	17703441	SET domain, bifurcated 2	Setdb2	9.12e-05	0.0085	-1.57	3.46	4.12
	17616006	SH3 and multiple ankyrin repeat domains 1	Shank1	0.0016	0.0453	1.24	2.06	1.75
	17815261	SH3 and SYLF domain containing 1	Sh3yl1	5.29e-05	0.006	-1.59	3.81	4.48
	17846269	SH3 domain binding glutamate-rich protein like 2	Sh3bgrl2	0.0002	0.0133	-1.37	3.66	4.11
	17838576	SHANK-associated RH domain interactor	Sharpin	0.0016	0.0453	-1.47	5.31	5.87
	17694319	shisa family member 3	Shisa3	0.0002	0.0157	-1.54	3.85	4.47
	17828777	short chain dehydrogenase/reductase family 9C, member 7	Sdr9c7	0.0012	0.0387	-1.54	6.58	7.2
	17649537	schlafen 4	Slfn4	1.39e-05	0.0024	-2.89	3.85	5.38
	17659318	schlafen family member 13	Slfn13	0.0002	0.0144	-1.69	2.25	3.01
	17649522	schlafen family member 5	Slfn5	1.44e-06	0.0006	-1.91	4.12	5.06
	17777418	sialic acid binding Ig-like lectin 1, sialoadhesin	Siglec1	3.77e-07	0.0002	-2.14	3.94	5.04
	17665683	SID1 transmembrane family, member 1	Sidt1	9.32e-05	0.0086	-1.6	2.15	2.82
	17792744	sideroflexin 5	Sfxn5	0.0011	0.0369	-1.54	5.01	5.63
	17776923	signal peptide peptidase-like 2A	Sppl2a	0.0009	0.0341	-1.29	7.39	7.76
	17864353	signal transducer and activator of transcription 1	Stat1	0.0009	0.0331	-1.37	6.96	7.41
	17828700	signal transducer and activator of transcription 6, interleukin-4 induced	Stat6	9.78e-05	0.0089	-1.57	5.88	6.53
	17856971	similar to 40S ribosomal protein S26	RGD1559808	0.0009	0.0334	1.33	2.73	2.32
	17873398	similar to 60S ribosomal protein L38 [Source:RGD Symbol;Acc:1592976]	LOC680353	0.0018	0.0483	-1.35	7.65	8.08
	17807836	similar to alpha2u globulin	LOC685482	0.0005	0.0243	-1.99	8.86	9.85
	17807789	similar to alpha-2u globulin PGCL2	LOC500473	0.0003	0.0196	-1.25	10.9	11.23
	17834666	similar to CG13957-PA	RGD1309995	0.0013	0.0417	-1.23	7.21	7.5
	17761617	similar to divalent cation tolerant protein CUTA	RGD1564854	0.0001	0.0112	1.44	5.08	4.55
	17622759	similar to fatty aldehyde dehydrogenase-like; aldehyde dehydrogenase 3 family, member B2	LOC688778; Aldh3b2	0.0015	0.0445	1.22	3.15	2.86
	17863393	similar to Glutathione S-transferase A1 (GTH1) (HA subunit 1) (GST-epsilon) (GSTA1-1) (GST class-alpha)	LOC501110	5.63e-06	0.0015	-2.89	4.05	5.58
	17728615	similar to Guanine nucleotide-binding protein G(I)/G(S)/G(O) gamma-12 subunit precursor	LOC685513	0.0005	0.0228	1.36	4.4	3.95
	17715805	similar to Histone H2A type 1	LOC680322	0.0002	0.0159	1.88	6.85	5.94
	17817897	similar to hypothetical protein FLJ20950	RGD1311756	4.19e-06	0.0013	1.85	3.8	2.91
	17735984	similar to hypothetical protein FLJ21657	RGD1562550	0.0018	0.0484	-1.27	2.7	3.04
	17841770	similar to Hypothetical protein MGC31278	RGD1564420	0.0011	0.0379	-1.27	6.78	7.13
	17710216	similar to chromosome 10 open reading frame 71	RGD1564899	0.0018	0.0484	1.31	2.64	2.25
	17808542	similar to Interferon alpha-1 precursor	RGD1564897	0.0018	0.0484	1.48	3.66	3.09
	17723515	similar to interferon-inducible GTPase	RGD1309362	2.48e-10	1.18e-06	-41.49	2.16	7.54
	17723519	similar to interferon-inducible GTPase; interferon-inducible GTPase 1-like	MGC108823; LOC102549198; LOC100910979	4.22e-05	0.0052	-3.89	2.66	4.62
	17736838	similar to keratin complex 1, acidic, gene 18	LOC683212	0.0009	0.0334	-1.81	7.17	8.03
	17750608	similar to KIAA1324 protein	RGD1310209	0.0014	0.0431	1.96	4.25	3.27
	17641633	similar to lipase-like, ab-hydrolase domain containing 2	RGD1565682	2.37e-08	4.19e-05	7.75	5.91	2.96
	17771084	similar to LOC495800 protein	LOC499770	0.0001	0.0101	1.45	4.41	3.87
	17759114	similar to Na+ dependent glucose transporter 1	RGD1561777	0.0014	0.0431	-1.26	4.76	5.09
	17759102	similar to Na+ dependent glucose transporter 1	RGD1559971	0.0006	0.0259	-1.58	3.31	3.97
	17655779	similar to novel protein	RGD1559575	0.0003	0.0179	-1.28	3.59	3.95
	17789470	similar to OEF2	RGD1563091	0.0005	0.0243	-1.72	3.16	3.95
	17719906	similar to OTTHUMP00000046255	RGD1562037	2.8e-05	0.004	-2.7	4.21	5.65
	17679241	similar to paired immunoglobin-like type 2 receptor beta; uncharacterized LOC102546487; uncharacterized LOC102554946	RGD1563400; LOC102546487; LOC102554946	0.0018	0.0487	-1.54	3.56	4.18
	17879768	similar to paraneoplastic antigen like 6A	RGD1559982	0.0017	0.0466	1.36	3.55	3.11
	17641244	similar to RIKEN cDNA 1700028P14	RGD1560242	0.0006	0.0268	1.32	2.11	1.71
	17734438	similar to RIKEN cDNA 2310022B05	RGD1559896	1.07e-05	0.0021	-1.52	4.33	4.94
	17707152	similar to RIKEN cDNA 2810428I15	RGD1566239	0.0001	0.0109	-2.22	3.38	4.53
	17653543	similar to RIKEN cDNA 4921537P18	RGD1565158	4e-07	0.0002	4.13	3.88	1.84
	17619889	similar to RIKEN cDNA 9030624J02	LOC361635	0.0012	0.0388	-1.32	5.7	6.1
	17774882	similar to RIKEN cDNA B230118H07	RGD1309730	2.04e-05	0.0033	-1.79	4.11	4.95
	17746992	similar to RIKEN cDNA D630029K19	RGD1307100	0.0017	0.0462	-1.23	6.61	6.91
[truncated: 168 more rows]
